# Supplementary material for: Parabrachial Calca neurons mediate second-order conditioning
Source: Nat Commun. 2024 Nov 9;15:9721. doi: 10.1038/s41467-024-53977-w (PMC11550384; doi:10.1038/s41467-024-53977-w)
Supplement: Supplementary file 4 — Source data [file 41467_2024_53977_MOESM4_ESM.xlsx]

## Sheet: Fig. 1b
Trials	Control					Experiment
1	0	0	0	0	4.3333	0	0	0	0	0
2	0	6.6667	0	5.6667	3.3333	6.6667	0	8.6667	0	0
3	4.6667	14	4.3333	20	26.6666	22.6666	11.3333	15.3333	55.3333	47.6666
4	47	64.6666	39.3333	23.6666	65.6666	60.3333	17	37.6666	62.9999	54.9999
5	24.6666	82.6666	9	53.3333	55.3333	39.6666	76.9999	39	79.6666	53.3333
6	68.3333	59.6666	65.3333	46.3333	81.3332	86.9999	71.3333	85.9999	22.6666	56.9999
7	64.6666	59.6666	62.6666	57.9999	65.6666	57.6666	64.9999	56.9999	34	63.3333
8	76.67	60.667	55.6666	69.3333	74	57.9999	36	33.6666	35.6666	64.6666
9	67.3333	58	46.3333	75.6666	67.9999	32.3333	68.6666	89.3332	44	55.9999
10	69.3333	78.9999	46.6666	81.9999	57.3333	87.9999	79.9999	90.3332	58.9999	49.3333

## Sheet: Fig. 1c
Trials	Light (Control)					Tone (Experiment)					Light (Experiment)
1	87.9999	54.9999	57.3333	83.6666	70.9999	60.6666	34.6666	25	27.6666	37	54.6666	66.6666	56.3333	79.6666	64.3333
2	91.3332	77.9999	58.6666	95.9999	80.9999	56.3333	57.6666	70.6666	68.6666	63.3333	72.6666	70.3333	73.6666	95.9999	78.1666
3	92.6666	62.3333	68.9999	59.9999	70.9999	55	59.6666	64.6666	40.6666	55	79.3332	90.6666	68.6666	43.333	70.4999
4	85.3332	94.9999	92.9999	78.9999	88.0832	34.3333	46.9999	74.9999	74	57.5833	85.3332	60.3333	74.9999	90.6666	77.8333

## Sheet: Fig. 1d
Control	Experiment
7.6667	56.3333
20.3333	37.8889
9.7778	30
1.4444	38.2222
0	50.2222
6.77778	51.4444
8	47.7778
7.33333	27.3333
11.1111	21.6667
2.44445	53.3333
1.22222	65.8888
0	65.5555
19.1111	32.4444
4.77779	43.5555
	20.4444

## Sheet: Fig. 1e
Subject #	10 kHz	5 kHz
1	17.2222	43.2222
2	11.4444	30.3333
3	5.22222	37.1111
4	5.55557	17.6667
5	4.33333	36.5556
6	5.88889	19.8889
7	10.7778	27.1111
8	7.22221	37.8889
9	6.77776	27.3333
10	5.11111	18.2222

## Sheet: Fig. 1f
Control	Experiment	30-s interval	Reversed	Simultaneus
13.0183	76.0609	12.7778	7.66667	9.88889
2.5729	88.6036	4.33333	37.5556	19.6666
0	43.8977	25.1111	3	0.77778
10.2915	16.2413	7.88888	9.8889	27.1111
9.1659	37.1461	9.11112	24.8889	10.6667
10.6667	26.2857	9.55557	11.4444	13.4445
24.5556	17.4603	4.33332	16.1111	2.11111
0	17.2381	16.1111	5	16.4762
0.666667	13.9524	5.33333	19.2222	1.44444
0.666667	35.7778	14.7778	0	0
2.11111	34.6667	7.66667	14.5556
		7.55557	2.88889
			3.22222

## Sheet: Fig. 1g
Control	Experiment	2-SOC
7.66667	56.3333	65.8888
20.3333	37.8889	65.5555
9.77777	30	32.4444
1.44443	38.2222	43.5555
0	50.2222	20.4444

## Sheet: Fig. 1i
3-day	2-day	1-day	Control
46.6667	11.8889	18.4444	9.33334
36.7778	12.4444	6.11112	5.22221
34.8889	2.77778	1.44444	0
22	0	2.22223	0
28.5555	14.2222	0	1.77778
30	5.77778	9.99999
66.4444	11.3333	11.7778
81.3333	29.8889	8.66667
48.6667	18.4444	18.4445
	23.5555	6.66666

## Sheet: Fig. 2d
Baseline (5 min)	Tone (10 s)	Post tone (30 s)
8.96	39.6667	41.85
10.75	59.3333	53.5467
34.2222	66.8889	68.9818
25.1111	63.6667	36.9724
24.68	30.6667	50.0833
30.0444	20.2222	27.6667
31.2556	39.7778	21.0833
25.0444	43.6667	42.6667

## Sheet: Fig. 2e
	Cell ID	Tone
Time (s)	1	2	3	4	5	6	7	8	9	10	11	12	13	14	15	16	17	18	19	20	21	22	23	24	25	26	27	28	29	30	31	32	33	34	35	36	37	38	39	40	41	42	43	44	45	46	47	48	49
-5	-1.81997	0.35704	-1.0006	-0.06794	-0.37474	1.06752	0.923625	-0.23729	-0.05587	-0.28445	-0.47455	1.70419	1.59365	0.079366	-0.22021	1.01644	-1.22401	0.170287	-0.8556	0.653583	0.705367	0.163801	0.10467	0.747357	-0.05814	-0.12223	-0.8267	-0.84433	0.536281	2.59987	1.30611	-0.01085	1.22876	0.343057	0.061176	0.286392	0.596101	-0.02366	-0.4123	-0.6526	-1.11396	0.377369	-2.25323	-0.45322	0.103548	1.13662	-0.17175	1.20805	-0.25524
-4.9	-1.87609	0.382221	-1.37154	-0.09157	-0.08683	1.14906	0.519845	-0.29309	-0.01559	-0.46427	-0.54822	1.32415	1.05921	0.167136	-0.32919	0.907014	-1.2356	0.10847	-0.6119	0.588804	0.607117	0.155848	-0.05679	0.466615	-0.10261	0.045974	-0.98444	-0.86316	0.56999	2.70379	1.18244	-0.23837	1.14401	0.156304	0.047315	0.10126	0.584253	0.032786	-0.5394	-0.87223	-1.11548	-0.1397	-2.36888	-0.70094	0.447083	1.79264	-0.27674	1.33755	-0.45947
-4.8	-2.01322	0.329796	-1.74765	-0.11862	0.130669	0.854095	0.262184	-0.22614	-0.28995	-0.60866	-0.65247	1.52852	0.468655	0.229373	-0.41825	1.22041	-1.19809	0.03099	-0.28636	0.539733	0.6813	0.144111	0.094046	-0.01029	-0.45172	0.122223	-0.54976	-0.71974	0.407099	2.55322	0.81622	-0.48905	0.976626	0.162741	0.021845	-0.17982	0.532002	0.224627	-0.52116	-0.77933	-1.16082	-0.35389	-2.05103	-0.51004	0.437425	1.90702	-0.46085	1.42737	-0.879
-4.7	-2.00084	0.315984	-1.68126	-0.10673	0.427694	0.686969	0.048187	-0.01941	-0.46234	-0.67679	-0.67951	1.69249	0.43122	-0.12986	-0.54039	1.3974	-1.14418	-0.05424	-0.36655	0.381385	0.868661	0.040401	0.330959	-0.27948	-0.60218	0.280878	-0.22132	-0.5316	0.33812	2.04322	0.624591	-0.4423	0.781323	0.001145	-0.09063	-0.32082	0.397725	0.545268	-0.43144	-0.6684	-0.82979	-0.73942	-1.67376	-0.75998	0.459602	1.5906	-0.44279	1.52111	-1.04291
-4.6	-2.15282	0.372242	-1.26346	-0.07035	0.42049	0.399567	-0.09327	0.206111	-0.80686	-0.70788	-0.65332	1.9622	0.609647	-0.06558	-0.77936	1.69425	-1.16188	0.04068	-0.18819	0.24287	0.725285	-0.03119	0.965128	-0.44663	-0.63042	0.375631	-0.13604	-0.33199	0.382125	1.37259	0.487847	-0.05466	0.826483	-0.12396	-0.10901	-0.39807	0.358912	0.612775	-0.49888	-0.63419	-0.49323	-0.67979	-1.31776	-0.73246	0.581924	1.21332	-0.48439	1.47918	-1.00637
-4.5	-1.87718	0.609227	-0.92885	-0.19689	0.355091	0.496835	-0.46604	0.322716	-1.09201	-0.74803	-0.66134	2.21041	0.808682	-0.15881	-0.932	1.5152	-0.91183	0.154669	-0.49382	0.093173	0.618494	-0.07418	1.35387	-0.38253	-0.77773	0.548934	-0.50898	-0.14135	0.311903	0.921207	0.388959	0.151773	1.01221	-0.47354	-0.12436	-0.52745	-0.18282	0.551912	-0.677	-0.90746	-0.44295	-0.80839	-1.57748	-0.67544	1.02052	0.779446	-0.40823	1.31173	-0.88502
-4.4	-1.56621	0.912098	-0.84276	-0.36643	0.110177	0.560865	-0.77117	0.379512	-0.96772	-0.80591	-0.5633	2.31613	0.862248	0.000326	-0.97596	1.30941	-0.67403	0.288009	-0.17286	0.054436	0.300455	-0.26518	1.35272	-0.24828	-0.73026	0.696547	-0.8819	0.019351	0.337365	0.454468	0.445571	0.381747	1.37281	-0.67229	-0.08104	-0.77236	-0.38443	0.294604	-0.79574	-0.77667	-0.63741	-0.51935	-1.73693	-0.67783	1.34502	0.334119	-0.53714	1.01304	-0.84442
-4.3	-1.24997	1.25503	-0.7235	-0.67262	-0.14809	0.53011	-0.62345	0.298571	-0.67659	-0.9054	-0.51294	2.13764	1.25388	-0.22053	-0.92417	1.00606	-0.41699	0.512582	-0.11907	-0.04177	0.296644	-0.40404	1.01394	-0.1308	-0.87025	0.847078	-1.08049	0.154591	0.090293	0.90991	0.415986	0.721946	1.63563	-0.64025	-0.21282	-1.11734	-0.58543	0.22837	-0.7607	-0.56179	-0.70818	-0.57198	-1.81283	-0.69656	1.42057	-0.31564	-0.54067	0.603655	-0.85999
-4.2	-1.28905	1.57241	-0.42198	-0.74955	-0.28177	0.472389	-0.23397	0.227969	-0.41682	-0.98174	-0.4519	1.61815	1.91977	-0.27296	-0.84504	0.816676	-0.29972	0.828302	-0.03613	-0.0884	0.263402	-0.63902	0.813204	0.111077	-0.81667	0.871407	-1.24777	0.329786	-0.08589	1.03935	0.481828	1.26479	1.85743	-0.41017	-0.22063	-1.27384	-0.27484	0.212743	-0.67487	-0.01894	-0.47983	-0.67171	-1.60047	-1.32332	1.05674	-0.81684	-0.57606	0.409489	-0.86046
-4.1	-1.18335	1.79761	-0.15711	-0.78651	0.054381	0.410831	0.078003	0.063357	-0.39367	-1.07223	-0.17498	1.12473	2.34306	-0.48229	-0.78849	0.378939	-0.18153	0.990536	-0.27343	-0.10655	0.342962	-0.79574	0.939824	0.476466	-1.07868	0.901112	-0.88492	0.506272	-0.59326	1.0247	0.4055	1.60482	1.79411	-0.4789	-0.38679	-1.32422	-0.18445	0.173415	-0.68925	0.154332	-0.84748	-0.54795	-1.59805	-1.34224	0.671172	-0.95657	-0.55075	0.286884	-0.86345
-4	-0.79552	1.79591	-0.23152	-0.69098	0.409262	0.17386	0.062904	-0.01759	-0.51122	-1.1852	0.066791	0.967498	1.724	-0.40671	-0.69225	-0.03212	-0.09212	0.882887	-0.60602	-0.07812	0.412996	-1.28135	0.900465	0.784567	-0.99614	0.971477	-0.65437	0.675316	-0.68685	0.1767	0.4781	1.78765	1.66703	-0.71276	-0.46352	-1.42102	-0.18045	-0.05415	-0.82478	0.31633	-0.88344	-0.62483	-1.90285	-1.34798	0.364439	-0.89382	-0.55644	0.15285	-0.81133
-3.9	-0.53728	1.66882	-0.28803	-0.69855	0.741461	-0.1776	0.089045	-0.16851	-0.62001	-1.29182	0.217574	0.626725	1.01302	-0.11819	-0.69261	-0.22045	-0.01353	0.676816	-0.69247	-0.06213	0.40789	-1.64005	0.671179	0.78956	-1.09819	1.06866	-0.38672	0.760198	-0.76274	-0.5663	0.298587	1.7377	1.5214	-1.10772	-0.79686	-1.50051	-0.14234	-0.29796	-0.84565	0.532567	-0.91806	0.073773	-1.78953	-1.00649	0.173	-0.68477	-0.48133	-0.11537	-0.70978
-3.8	0.115039	1.53833	-0.52448	-0.79016	0.76799	-0.20892	0.41888	-0.12356	-1.06057	-1.3298	0.078335	0.263541	0.129522	-0.16874	-0.86102	0.060043	-0.01588	0.449377	-0.14396	-0.12184	0.215227	-1.95611	0.333585	0.64877	-0.97138	1.16422	-0.44476	0.818859	-0.5571	-1.10196	0.0529	1.4346	1.4687	-1.20527	-1.02789	-1.61904	-0.3322	-0.30538	-0.72732	0.587585	-0.65042	0.40468	-1.67743	-0.94636	0.100418	-0.79415	-0.50157	-0.33572	-0.58635
-3.7	0.07637	1.31309	-0.4834	-0.84656	0.494316	0.04883	0.462442	-0.0425	-1.32337	-1.38324	-0.02644	0.316181	0.157722	-0.13272	-0.99996	-0.27342	-0.04927	0.426933	0.653089	-0.24218	0.183094	-1.63467	0.537024	0.722773	-1.38724	1.09642	-0.20799	0.893768	-1.02497	-1.30035	-0.16232	0.969939	1.34925	-1.07264	-1.22113	-1.59695	-0.2773	-0.20627	-0.65792	0.533534	-0.47122	1.162	-1.50095	-1.11077	-0.04743	-0.88935	-0.71541	-0.48834	-0.56151
-3.6	0.103028	1.24742	-0.42058	-0.92872	0.263417	-0.28795	0.277652	0.068818	-1.5411	-1.34109	-0.00068	0.481605	0.077114	-0.16319	-1.08222	-0.47535	-0.24008	0.33946	1.47862	-0.42535	0.00238	-1.26556	0.671798	0.89975	-1.07157	1.15768	-0.16572	0.918734	-0.87532	-1.40645	-0.10456	0.639818	1.12377	-0.76927	-1.06646	-1.60482	-0.15928	-0.03994	-0.70011	0.067274	-0.5365	1.26702	-1.28301	-1.16686	-0.13735	-0.86731	-0.9163	-0.44006	-0.56164
-3.5	-0.57084	1.08517	-0.56644	-0.9658	0.0449	-0.52262	-0.00426	0.126267	-1.24484	-1.30936	-0.00691	0.484725	0.218521	0.295831	-1.03645	-0.62133	-0.28672	0.475419	1.74049	-0.58964	-0.08191	-0.88368	0.956913	1.11839	-0.76389	1.02584	-0.36227	0.960175	-0.83067	-0.73657	0.025385	0.695234	1.10875	-0.48254	-0.95196	-1.69401	0.014638	-0.04885	-0.76979	-0.24794	-0.81836	1.12358	-1.32021	-0.96704	-0.23064	-0.45726	-1.03263	-0.26956	-0.59905
-3.4	-0.85701	1.05999	-0.46769	-1.08149	0.055374	-0.62249	0.216884	0.118996	-1.2136	-1.263	0.085732	0.176988	-0.2047	0.685349	-0.9385	-0.27054	-0.28384	0.516644	1.80732	-0.6757	-0.40469	-0.79321	0.90061	1.00286	-0.45696	0.980155	-0.67794	0.984555	-0.5759	-0.44518	0.376005	0.637405	1.19232	-0.5125	-0.79215	-1.73412	-0.40408	-0.08035	-0.63257	-0.55466	-0.71587	0.650078	-1.18609	-0.56292	0.03621	-0.01007	-1.00559	0.176395	-0.42424
-3.3	-1.09978	1.00584	-0.86095	-1.01909	-0.0605	-0.07144	0.186041	0.136905	-1.28504	-1.35605	0.201864	0.146304	-0.72671	1.10823	-0.80814	-0.03466	-0.01389	0.652319	1.75066	-0.72616	-0.5832	-0.76601	0.797923	0.954997	-0.46401	0.805451	-0.48238	1.07421	-0.6429	-0.31262	0.625882	0.43638	1.30735	-0.69309	-0.85441	-1.94053	-0.95963	-0.03627	-0.48954	-0.40007	-0.45391	0.075197	-1.06578	-0.11159	0.493622	0.379009	-0.99865	0.53097	-0.38993
-3.2	-0.82402	0.948261	-0.98248	-0.90984	0.364732	-0.02899	0.440319	0.163607	-1.43723	-1.39862	0.349568	0.151101	-1.26919	1.38535	-0.84562	0.102491	0.076499	0.690493	1.73264	-0.75808	-0.84749	-0.66896	0.457459	0.879972	-0.49006	0.845456	0.271685	1.15288	-0.44891	-0.74506	0.786693	-0.06509	1.19964	-0.87382	-0.79436	-1.9592	-1.21453	-0.02321	-0.36306	-0.02829	-0.14001	-0.53689	-0.75441	0.182816	1.08416	0.006579	-0.95028	0.748018	-0.39816
-3.1	-0.36245	1.0026	-1.20512	-0.7423	0.653459	0.236427	0.244839	0.256327	-1.60129	-1.37365	0.514202	-0.06958	-1.2605	1.45035	-0.82492	0.31335	-0.07115	0.95148	1.63745	-0.84336	-0.87945	-0.5396	0.271687	0.940825	-0.5898	0.884243	1.37469	1.26905	-0.31853	-0.97855	0.592186	-0.2395	1.08802	-0.92669	-0.75522	-2.03548	-1.18492	-0.10356	-0.29922	0.579506	0.150946	-1.10091	-0.44935	0.479496	1.55556	-0.28722	-0.76238	0.960467	-0.55248
-3	0.515473	0.915616	-0.95364	-0.68629	1.06907	0.240706	0.326277	0.398402	-1.58347	-1.16474	0.693716	-0.48103	-1.17969	1.17375	-0.82607	0.225561	-0.24477	1.19374	1.46222	-0.88373	-0.76605	-0.40685	0.61414	1.01262	-0.78254	0.938727	1.96913	1.26048	-0.17708	-1.12454	0.695808	-0.01336	1.02186	-0.83647	-0.64521	-1.85097	-1.01762	-0.19671	-0.30143	0.983285	0.401142	-1.06423	-0.22988	0.923983	2.19249	-0.11936	-0.60971	1.30016	-0.52835
-2.9	1.04387	0.994928	-0.42891	-0.7832	0.914006	0.413447	-0.04854	0.602636	-1.43882	-0.89198	0.785997	-0.70357	-1.1612	0.792756	-0.61533	-0.016	-0.37994	1.33272	0.762786	-0.84547	-0.49293	-0.49468	1.02848	1.11661	-0.69452	0.985883	1.9583	1.32253	-0.04412	-1.28858	0.959615	0.157568	1.09978	-0.68336	-0.50776	-1.84678	-1.10546	-0.16118	-0.33185	1.22181	1.1403	-1.31595	-0.22762	1.09782	2.4186	0.482801	-0.62416	1.40627	-0.43573
-2.8	1.13264	0.741202	0.054671	-0.81437	0.762253	0.343319	-0.53709	0.913381	-0.95262	-0.53585	0.723035	-0.56749	-1.22833	0.737488	-0.61993	-0.33107	-0.28502	1.26388	0.401703	-0.81174	-0.39522	-0.8029	1.26009	1.56328	-0.04198	0.990777	1.52116	1.38447	0.252736	-0.95004	1.20629	0.096344	1.15735	-0.63415	-0.4055	-1.64128	-0.91062	-0.05152	-0.44325	1.21819	1.3041	-1.32174	0.186971	1.1065	2.41678	0.979838	-0.82586	0.980477	-0.23078
-2.7	0.767795	0.822449	0.578824	-0.84185	0.758274	0.383674	-0.61243	1.23636	-0.35661	-0.33883	0.538953	-0.78216	-1.14081	0.556506	-0.67402	-0.4481	-0.14647	1.33638	-0.2091	-0.85287	-0.49713	-1.17078	1.05905	2.04589	0.652844	1.08588	1.32146	1.55102	0.224226	-0.76322	1.30915	-0.22433	1.15159	-0.67499	-0.18497	-1.66281	-0.55416	-0.06173	-0.56184	1.1263	1.65875	-1.79351	0.068663	0.994472	2.07954	0.738477	-0.93835	0.316163	-0.12293
-2.6	0.386452	0.702766	0.986329	-0.74467	0.844109	0.57938	-0.71065	1.46569	0.149048	-0.40979	0.432637	-0.77561	-0.99775	0.516939	-0.79084	-0.83803	0.097814	1.57242	-0.40598	-0.98962	-0.44025	-1.25734	0.979137	2.45054	1.30368	1.08231	1.11247	1.59056	-0.08305	-0.3934	1.42563	-0.51939	0.95031	-0.6981	0.052143	-1.60012	-0.4853	-0.22302	-0.85962	0.86995	1.08135	-1.77063	0.167109	1.05075	1.82495	0.434258	-1.07161	-0.07114	-0.09115
-2.5	0.085727	0.815992	1.19938	-0.71988	1.09438	0.585208	-0.62556	1.64026	0.456815	-0.55789	0.418281	-1.17124	-0.90978	0.357071	-0.78544	-0.81779	0.367468	1.7888	-0.46124	-0.91779	-0.30197	-1.13006	0.708494	2.23825	1.2728	1.1435	1.06037	1.54646	-0.57404	-0.39403	1.61121	-0.64235	0.830664	-0.53506	0.300602	-1.64241	-0.43435	-0.43334	-1.13913	0.854937	1.05177	-1.58749	0.057799	1.21744	1.53768	-0.06279	-1.05742	-0.18496	-0.26367
-2.4	0.030613	0.618523	0.933591	-0.78095	1.28703	0.756253	-0.57092	1.82321	0.653528	-0.55785	0.461746	-0.9534	-0.93691	0.617818	-0.78737	-0.89793	0.477477	1.75821	-0.36954	-0.82468	-0.19452	-0.83452	0.762545	2.15593	1.12278	1.05294	0.686994	1.56047	-0.88849	0.065563	1.50368	-0.70552	0.683542	-0.32078	0.505501	-1.52351	-0.05853	-0.64	-1.38994	1.0247	1.1727	-1.44862	0.302476	1.09933	1.33527	-0.45142	-1.1484	-0.28423	-0.39101
-2.3	0.244426	0.628035	0.679434	-0.84698	1.53145	0.977303	-0.35084	1.9917	1.09159	-0.23118	0.511219	-0.94199	-1.09364	0.72979	-0.84293	-0.68774	0.215567	1.61314	-0.45324	-0.75057	-0.23336	-0.41871	0.881474	2.12659	0.718528	1.08293	0.2098	1.61061	-1.04544	0.361877	1.33789	-0.50017	0.620384	-0.27102	0.540192	-1.34622	0.479005	-0.75324	-1.3746	1.22223	1.56655	-1.42089	0.464272	0.653893	1.18625	-0.73753	-1.13747	-0.29373	-0.49764
-2.2	0.580377	0.706481	0.13936	-0.8629	1.79652	0.981257	0.230036	2.0804	1.71985	0.099857	0.780721	-1.05407	-0.98734	0.896102	-0.96166	-0.82716	-0.06943	1.36365	-0.49787	-0.87371	-0.42444	0.048472	1.27366	2.23521	0.870654	1.07593	-0.25591	1.64813	-0.94605	0.916818	1.12795	-0.17457	0.530684	-0.26192	0.688256	-1.22862	0.871422	-0.84234	-1.27874	0.951459	1.03729	-1.53529	0.238852	0.418252	1.04162	-0.76187	-1.36942	-0.03197	-0.58303
-2.1	0.775077	0.893621	-0.07942	-0.87865	1.80889	0.891652	0.308311	2.086	2.297	0.201797	1.17572	-1.14657	-0.95326	0.585399	-1.05249	-1.04527	-0.46658	1.18043	-0.34519	-1.04215	-0.51421	0.43392	1.27593	1.9973	0.948084	1.23677	-0.41198	1.54762	-0.82245	0.984271	0.869959	0.560681	0.522221	0.091316	0.753302	-1.00867	0.238772	-0.84881	-1.08396	0.323346	0.181069	-1.67378	0.120398	0.23589	0.745873	-0.51419	-1.49353	0.439206	-0.65832
-2	1.0132	0.83149	-0.14854	-0.97904	1.6831	0.37634	0.214141	2.04103	2.54398	0.10504	1.5916	-1.19353	-1.06626	0.337821	-1.06292	-1.15444	-0.43123	1.07331	0.183217	-1.17165	-0.62354	0.335046	1.05229	1.44773	1.18944	1.2767	-0.29366	1.4438	-0.70894	0.818812	0.450714	1.33283	0.50529	0.571552	0.661408	-0.71476	-0.37552	-0.85064	-1.02913	-0.06395	-1.00584	-1.76465	-0.05355	0.43999	0.550264	-0.11258	-1.48731	0.754297	-0.62269
-1.9	1.33326	0.788279	-0.07408	-1.14683	1.51797	0.226815	-0.28291	1.92228	2.55702	-0.17848	1.83076	-1.10785	-1.17074	0.079182	-1.09567	-1.1713	-0.49222	1.02697	0.411949	-1.29681	-0.73402	0.047468	0.757218	1.09413	1.11276	1.35302	-0.30422	1.41791	-0.65523	0.237912	0.07546	1.6735	0.399696	0.977442	0.425712	-0.11227	-1.13757	-0.78562	-1.03301	-0.26238	-1.16626	-1.83012	-0.31533	0.48745	0.529302	0.128679	-1.41034	0.701688	-0.59163
-1.8	1.36209	0.616197	0.138869	-1.30462	1.54599	0.089088	-0.73385	1.79369	2.3772	-0.34928	1.84472	-1.0977	-0.62198	0.408126	-1.03675	-1.05178	-0.39975	1.03687	0.631733	-1.35675	-0.8071	-0.3563	0.604157	0.761089	1.02636	1.27936	-0.51005	1.47428	-0.60617	0.003399	-0.06651	1.41446	0.39364	0.952607	0.258868	0.303247	-1.53753	-0.74462	-1.04607	-0.38204	-1.22395	-1.8578	-0.59364	0.67236	0.600379	0.058238	-1.37191	0.728592	-0.66694
-1.7	1.00968	0.582718	0.207239	-1.48524	1.40172	-0.05312	-1.10123	1.64583	1.78982	-0.52589	1.66313	-1.28305	-0.27734	0.662158	-0.85931	-0.96855	-0.31768	0.974607	0.520499	-1.38841	-0.95148	-0.42063	0.585541	0.398598	0.517243	1.24339	-0.78764	1.55164	-0.82825	-0.35069	-0.1298	0.728323	0.427137	0.815836	0.175561	0.717092	-1.75506	-0.77862	-1.0274	-0.49164	-0.57562	-1.67219	-0.43058	0.90061	0.628914	-0.37373	-1.42767	0.909649	-0.87348
-1.6	0.939779	0.506389	0.663401	-1.57702	1.27436	-0.18314	-1.26916	1.50006	1.32092	-0.52128	1.37526	-1.2104	-0.35486	0.961613	-0.52021	-1.24012	-0.13125	0.954307	0.347293	-1.44578	-0.8942	-0.79308	0.47458	0.106812	0.330729	1.14359	-0.945	1.57892	-0.94799	-0.47915	-0.01667	0.252477	0.396245	0.732713	0.157536	0.801622	-2.18709	-0.8715	-1.09908	-0.50973	-0.24242	-1.28568	0.230709	0.997414	0.470747	-0.4141	-1.50465	1.00469	-0.99992
-1.5	1.2672	0.489466	0.990129	-1.43629	1.12483	-0.12333	-1.01309	1.44127	0.780535	-0.59638	1.13658	-1.15938	-0.86342	0.872633	-0.20145	-1.15071	0.171196	0.799548	0.157253	-1.45135	-0.87731	-1.28424	0.144369	0.227785	0.607119	1.14224	-1.17364	1.54221	-0.87997	-0.54901	0.091723	-0.14757	0.270248	1.04945	-0.01783	0.931872	-1.9339	-1.04541	-1.29924	-0.32048	0.486349	-1.07678	0.640545	1.21603	0.409239	-0.22468	-1.4586	0.886136	-1.13695
-1.4	1.81459	0.453544	1.02363	-1.22944	1.07578	0.594014	-0.70625	1.44082	0.514465	-0.58967	1.09235	-1.02676	-0.73968	0.952694	-0.07313	-1.16958	0.52366	0.748765	0.147539	-1.51931	-0.83911	-1.65999	-0.08783	0.422567	0.484202	1.04964	-1.28414	1.54196	-0.85835	0.178802	0.191995	-0.11045	0.210198	1.50284	-0.06453	0.853851	-1.53317	-1.22514	-1.40445	0.278136	0.934947	-0.58381	0.949726	1.37658	0.477515	0.227195	-1.37374	0.385373	-1.09074
-1.3	1.80661	0.423076	0.962984	-0.9572	0.903755	0.876088	-0.52491	1.36464	0.295951	-0.66171	1.17914	-0.97699	-0.50822	1.02601	-0.08409	-0.89226	0.901727	0.670267	-0.46507	-1.49677	-1.0026	-1.60058	-0.18155	0.526042	0.219021	1.05816	-1.36522	1.43913	-0.99309	0.133788	0.014105	-0.02159	0.333401	2.07069	-0.02772	0.668943	-0.9538	-1.35378	-1.34643	1.1148	0.7985	0.362161	1.2172	1.75647	0.60874	0.054748	-1.06763	0.196959	-1.09851
-1.2	1.28276	0.556311	1.04846	-0.89122	0.776856	1.28532	-0.87767	1.20658	0.512722	-0.7209	1.3481	-1.35833	-0.89441	1.14576	-0.14494	-1.06761	1.262	0.697954	-1.20859	-1.41942	-1.14996	-1.41576	0.129043	0.348182	-0.123	0.954287	-1.33168	1.3283	-1.24131	0.013082	-0.08959	0.076924	0.458338	2.31422	0.11389	0.586236	-0.66607	-1.24207	-1.24171	1.70542	0.05049	1.33789	1.29375	1.82252	0.632106	-0.16015	-0.96841	0.261762	-1.03432
-1.1	0.636588	0.633552	1.19852	-0.87988	0.862745	1.00963	-1.21996	1.06313	0.579128	-0.93075	1.50867	-1.57908	-0.95423	1.46406	-0.14155	-1.22935	1.64822	0.769141	-1.79222	-1.29397	-1.21553	-1.29281	0.318352	0.142886	-0.02851	0.903641	-1.26035	1.13418	-1.39516	-0.68343	-0.04504	-0.02986	0.539547	2.52481	0.089671	0.450961	-0.93899	-1.04087	-1.24641	1.79385	-0.6708	1.87677	1.02965	1.49653	0.649598	-0.53421	-1.01175	0.464229	-1.09106
-1	0.410951	0.696755	1.02491	-0.95692	1.27418	0.871555	-1.47698	1.11574	0.475628	-1.05506	1.73006	-1.46697	-1.27874	1.33653	-0.15273	-1.50374	2.06316	0.861111	-1.90797	-1.26794	-1.21631	-1.13922	0.488328	-0.22422	-0.02966	0.916235	-1.51956	1.00329	-1.43038	-0.54131	0.190177	-0.05665	0.524663	2.47191	-0.09597	0.480411	-0.9806	-0.93486	-1.5098	1.55261	-0.86029	1.11269	0.448805	1.0583	0.685545	-0.45216	-1.31472	0.492909	-1.08462
-0.9	0.510773	0.730301	1.01567	-1.06405	1.58878	0.455674	-1.84319	1.18919	0.0415	-1.181	1.94854	-0.98445	-1.04852	1.42986	-0.26139	-1.51522	2.25385	0.851992	-1.64225	-1.2426	-1.08074	-0.82019	0.42251	-0.51955	0.216135	1.02892	-1.66213	0.840952	-1.31224	-0.36584	0.322169	-0.11371	0.430379	2.36254	-0.27176	0.33641	-1.14003	-1.03604	-1.72996	1.26634	-0.81783	0.70755	0.08265	0.931951	0.835224	-0.48014	-1.53502	0.216966	-1.01641
-0.8	0.578573	0.898332	0.855978	-1.02804	1.50954	0.267849	-1.9395	1.22111	-0.27016	-1.1114	2.13081	-0.49347	-1.23571	1.65391	-0.48859	-1.64407	2.1142	0.685798	-1.77577	-1.29649	-1.11956	-0.80021	0.259642	-0.5312	0.482303	1.1668	-1.81699	0.758959	-1.16573	-0.41273	0.587059	-0.02242	0.316279	2.1404	-0.41366	0.216075	-1.12408	-1.03338	-1.82644	1.06102	-0.82158	0.248851	-0.1081	0.799597	0.877292	-0.5364	-1.51268	0.352109	-0.90839
-0.7	0.32349	1.04841	1.1247	-0.97246	1.25605	0.43651	-1.90776	1.09609	-0.53392	-1.13921	2.07202	-0.57817	-1.33388	1.86216	-0.75016	-1.33204	1.91035	0.555473	-1.47479	-1.29382	-1.10321	-0.76939	0.247044	-0.41452	0.663386	1.18896	-1.89343	0.717549	-1.11021	-0.90168	0.936029	-0.10821	0.206021	2.05246	-0.48848	0.136116	-1.13764	-1.02743	-1.58784	1.26511	-0.1386	0.427544	0.184487	0.633781	0.764646	-0.80798	-1.22418	0.46834	-0.8621
-0.6	-0.15747	1.12908	0.831858	-1.01899	1.25174	0.657954	-1.44385	0.950625	-0.78486	-1.05627	1.87892	-0.70706	-1.32757	1.96257	-0.9163	-1.14798	1.77342	0.566953	-1.34583	-1.31363	-1.25045	-0.92066	0.253663	-0.42359	0.193046	1.1384	-1.93853	0.712783	-1.32622	-1.10357	1.17059	-0.28208	0.31995	2.01216	-0.61571	0.098971	-1.35809	-1.07548	-1.22915	1.4432	0.080417	-0.02894	0.402601	0.27522	0.570172	-1.04521	-0.96611	0.546289	-0.89836
-0.5	-0.5032	1.17058	0.699563	-1.12304	1.36146	0.680805	-1.21346	0.766044	-0.53437	-1.05953	1.77363	-0.92389	-1.18224	1.63949	-1.03131	-0.76905	1.63763	0.594789	-1.05375	-1.29514	-1.28705	-0.81044	0.307147	-0.63839	-0.12535	1.0999	-1.93618	0.635347	-1.51922	-1.07724	1.08729	-0.51635	0.494949	2.11751	-0.6808	0.164027	-1.42043	-1.15221	-0.71828	1.33062	0.44693	-0.05158	0.526095	0.326235	0.382325	-0.98062	-0.85622	0.315283	-0.87613
-0.4	-0.6182	1.22452	0.076904	-1.36915	1.51954	0.912987	-1.20541	0.741751	-0.17607	-1.05402	1.82859	-0.56334	-1.18049	1.34444	-1.01145	-0.652	1.43041	0.627737	-1.17581	-1.24703	-1.28913	-0.96945	0.200979	-0.96589	-0.48483	1.04911	-1.68862	0.588671	-1.71094	-0.62971	0.827343	-0.98022	0.554619	2.1874	-0.80015	-0.04351	-1.57359	-1.20612	-0.23976	0.98211	0.128018	-0.01543	0.344412	0.645061	0.350806	-0.89347	-0.76678	-0.18024	-0.82393
-0.3	-0.47593	1.25872	-0.08846	-1.52708	1.4462	1.21281	-1.37561	0.691017	0.393126	-1.10404	1.95049	-0.55247	-1.03209	1.12461	-1.04589	-0.5953	1.2212	0.661659	-1.26503	-1.26756	-1.19418	-0.98948	0.063692	-1.09394	-0.59437	1.10064	-1.66864	0.540937	-1.6745	-0.68169	0.647345	-1.36999	0.440521	2.17939	-0.71871	-0.1853	-1.55321	-1.21002	0.195809	1.12584	0.516804	0.955249	0.36885	1.28661	0.361034	-0.80515	-0.72801	-0.51025	-0.64848
-0.2	-0.44979	1.17915	-0.06507	-1.6185	1.51901	1.75995	-1.47615	0.803054	0.677324	-1.21532	2.01842	-0.55786	-1.33599	1.26473	-1.00666	-0.55946	1.10907	0.785318	-1.51479	-1.16839	-1.07971	-1.00893	-0.09862	-1.01595	-0.39876	1.1412	-1.56292	0.46415	-1.36723	-1.0154	0.570248	-1.71841	0.23952	2.01505	-0.44437	-0.37588	-1.32757	-1.37644	0.210657	1.69607	1.60613	1.18317	0.284495	1.50963	0.513106	-0.98487	-0.71807	-0.85511	-0.38326
-0.1	-0.68513	1.03755	0.084834	-1.62728	1.59633	1.65625	-1.32673	0.858406	0.892226	-1.23486	2.01239	-0.92313	-1.56997	1.57162	-1.03258	-0.42236	0.971997	0.836926	-1.72573	-1.05529	-1.14343	-0.86486	-0.21812	-0.9259	-0.10131	1.14796	-1.6489	0.354385	-1.12871	-1.60934	0.368377	-1.56556	0.08917	1.65398	-0.08769	-0.32773	-1.16267	-1.55652	0.053116	2.47104	3.10843	1.45515	-0.1367	1.74827	0.96999	-1.28145	-0.68055	-0.73908	-0.04699
0	-0.76904	0.941172	-0.04975	-1.58827	1.43413	1.50022	-1.32904	0.974256	1.1719	-1.26892	1.85752	-1.03978	-2.00422	1.79584	-0.9314	-0.32639	0.826191	0.977306	-2.04867	-0.97069	-1.0712	-0.85184	-0.17344	-1.06232	0.139709	1.10479	-1.47029	0.298544	-1.12369	-2.11746	0.191357	-1.47699	-0.0751	1.36696	-0.02633	-0.35921	-0.88713	-1.78164	-0.2554	2.99898	4.58669	1.31481	-0.30435	1.49888	1.18841	-1.19542	-0.5383	-0.69557	0.250671
0.1	-0.99095	1.01204	-0.24289	-1.62505	1.23364	1.19757	-1.41941	0.967972	1.56231	-1.31982	1.61204	-0.6199	-2.27583	1.62902	-0.95247	-0.33584	0.82086	1.15106	-2.24102	-1.11071	-1.0636	-0.98885	-0.2405	-1.36502	-0.15112	1.04587	-1.44673	0.313942	-1.3103	-2.14387	-0.05639	-1.58124	-0.29581	0.983841	-0.29927	-0.30115	-1.22314	-1.90138	-0.22464	3.52672	4.96873	0.796092	-0.705	1.2393	1.25118	-0.55042	-0.40555	-0.47507	0.619161
0.2	-1.09159	1.30749	-0.30245	-1.63445	0.937717	1.17137	-1.78714	0.829386	1.96843	-1.39	1.41066	-0.4709	-2.15395	1.77114	-0.98344	-0.52459	0.685015	1.39278	-2.12697	-1.18042	-0.81043	-1.06235	-0.39993	-1.55056	-0.34943	0.9968	-1.20276	0.274981	-1.50085	-2.05811	-0.18935	-1.92075	-0.38929	0.781257	-0.87607	-0.33082	-1.45304	-1.91512	-0.17049	3.73156	5.29511	0.047331	-0.53699	0.577398	1.1246	0.381194	-0.5853	-0.55783	0.913913
0.3	-1.4049	1.52234	-0.41595	-1.60386	0.922134	1.35929	-1.84128	0.654778	2.23629	-1.54992	1.50343	-0.49215	-1.77712	2.08554	-1.16505	-0.62902	0.493678	1.5117	-2.08632	-1.23606	-0.88743	-1.05141	-0.75875	-1.74535	-0.58325	0.931311	-1.12056	0.199535	-1.66617	-2.25598	-0.19799	-2.03659	-0.34713	0.558935	-1.35379	-0.2454	-2.08342	-1.76087	-0.12536	3.88781	5.49049	-0.74852	-0.77113	-0.08632	1.07413	0.651255	-0.93737	-0.46932	1.06251
0.4	-1.63423	1.68527	-0.42631	-1.58458	0.995994	1.74849	-1.83908	0.637458	2.0379	-1.60248	2.02574	-0.93581	-1.0171	2.47884	-1.24861	-0.56818	0.118707	1.46256	-1.86954	-1.17025	-0.84751	-1.05028	-0.88807	-2.01965	-0.506	0.918359	-1.04632	0.085613	-1.71402	-2.64468	-0.04875	-1.64762	-0.23687	0.462525	-1.64152	-0.20393	-2.07964	-1.60342	-0.29817	3.60682	6.80418	0.152397	-0.5923	-0.10809	1.08627	0.571888	-1.19464	-0.34896	0.871606
0.5	-1.6258	1.69851	-0.05384	-1.43662	1.3098	1.94992	-1.81758	0.768999	1.85859	-1.64685	2.75965	-1.01483	-0.13244	2.41285	-1.35735	-0.65422	-0.06947	1.32563	-1.82494	-1.10753	-0.898	-1.15172	-0.94574	-2.23222	-0.37173	0.925706	-0.94872	0.00083	-1.78589	-3.06276	0.337412	-1.15013	-0.03931	0.234729	-1.66866	-0.06754	-2.39583	-1.55392	-0.56375	3.12666	7.96143	1.29706	-0.77895	0.025657	0.96266	0.494323	-1.10613	-0.19222	0.566616
0.6	-1.45422	1.77235	0.704808	-1.43888	1.39257	1.93701	-1.33219	0.996701	1.43967	-1.61666	3.35073	-1.11793	0.458973	2.09466	-1.43703	-0.99102	-0.13995	1.11932	-1.78621	-0.97733	-0.90802	-1.31233	-0.9276	-2.15833	-0.29274	0.906052	-0.94773	-0.07581	-1.77853	-3.60526	0.86941	-0.90537	0.123198	-0.00807	-1.628	0.204748	-2.42209	-1.63912	-0.92755	2.72214	9.1474	2.03106	-0.78551	0.355443	0.951749	0.329967	-0.9249	-0.27702	0.26253
0.7	-1.37136	1.74989	1.22677	-1.44786	1.30453	1.66413	-0.72663	1.08784	1.08903	-1.69746	3.49493	-1.10315	0.486153	1.81208	-1.4966	-1.27522	-0.17	0.922175	-1.9063	-0.67633	-0.9744	-1.55067	-0.9208	-1.93042	-0.1168	0.879989	-1.01978	-0.20898	-1.67408	-4.03333	1.48083	-1.2041	0.255375	-0.23327	-1.4961	0.533608	-2.6084	-1.67579	-1.15469	2.28519	9.82274	1.68654	-0.87889	0.530044	0.832436	0.106785	-0.84083	-0.59131	0.11173
0.8	-1.46423	1.75526	1.21062	-1.58072	0.984863	1.73999	0.277717	1.17318	0.507184	-1.79665	3.18799	-1.1229	0.193749	1.73898	-1.60744	-1.29007	-0.19426	0.856824	-2.09159	-0.42166	-1.06424	-1.62115	-0.94643	-1.83597	-0.33907	0.842849	-1.26578	-0.2735	-1.61428	-4.37386	1.84264	-1.72489	0.207422	-0.42805	-1.45919	0.667398	-2.38563	-1.6849	-1.04736	1.7351	9.66307	1.14538	-1.06575	0.500664	0.699256	-0.42418	-0.93316	-0.77003	0.02407
0.9	-1.6046	1.64436	0.95297	-1.51392	0.844385	1.43364	0.727855	1.24459	0.132487	-1.88981	2.79351	-0.87475	-0.47179	1.5984	-1.72317	-1.16099	-0.34184	0.754462	-1.9933	-0.27381	-0.96705	-1.59161	-0.92422	-2.01588	-0.50023	0.782744	-1.29229	-0.32097	-1.63518	-4.29041	1.91124	-2.3167	0.142671	-0.52184	-1.37353	0.578796	-2.36105	-1.64881	-0.74583	1.0895	9.12285	1.06249	-1.2617	0.589109	0.595144	-0.64683	-1.06249	-0.89703	0.136874
1	-1.49554	1.59163	0.662763	-1.35583	0.721589	1.3058	0.921177	1.30715	0.050781	-1.91365	2.4445	-1.08147	-0.63974	1.63632	-1.81529	-0.99365	-0.4177	0.665991	-1.9077	-0.27697	-0.88735	-1.62119	-0.97088	-2.39178	-0.77439	0.757009	-1.3497	-0.32602	-1.66746	-4.32998	1.71056	-2.59168	0.0275	-0.66807	-1.39154	0.451797	-2.4951	-1.67066	-0.5765	0.834728	8.53285	1.30992	-1.63261	0.606238	0.770975	-0.95542	-1.13593	-0.95085	0.23497
1.1	-1.42532	1.50489	0.317848	-1.18679	0.661144	1.16259	0.775054	1.31383	0.231974	-1.957	2.26247	-1.13193	-1.10972	1.70772	-1.83857	-0.83437	-0.47045	0.491185	-2.01996	-0.42353	-0.88322	-1.66946	-0.976	-2.74777	-0.82874	0.723978	-1.46633	-0.33741	-1.5858	-4.16346	1.45182	-2.86563	-0.12766	-0.77189	-1.1747	0.422903	-2.84282	-1.63991	-0.67264	0.986407	8.86792	1.30647	-1.69688	0.528155	1.0764	-1.07127	-1.23297	-0.95004	0.335208
1.2	-1.21602	1.3828	0.13654	-1.19796	0.522523	1.19615	0.971243	1.27458	0.263188	-2.03719	2.13495	-1.09449	-0.85818	1.85074	-1.81762	-0.61747	-0.53353	0.41995	-2.18718	-0.54111	-0.90144	-1.75714	-0.98744	-2.83603	-0.81018	0.707179	-1.67707	-0.33172	-1.47868	-4.44679	1.35515	-2.79627	-0.19422	-0.95561	-1.1354	0.468094	-3.04333	-1.69063	-0.80698	1.28778	9.31958	1.16426	-2.08735	0.35288	1.10413	-1.16706	-1.34506	-0.91384	0.400488
1.3	-1.15846	1.36382	0.113177	-1.28303	0.560366	1.09082	0.92668	1.22176	0.237895	-2.11852	2.02967	-0.62728	-0.90243	1.83285	-1.89888	-0.59626	-0.61404	0.316361	-2.45935	-0.50838	-1.05193	-1.79003	-1.05158	-2.63456	-0.72867	0.748206	-1.74019	-0.28309	-1.58264	-4.52784	1.49094	-2.76542	-0.15822	-0.98171	-1.00904	0.494505	-3.01735	-1.66727	-0.99775	1.72491	9.68266	0.514863	-1.88538	0.131503	0.960979	-1.32543	-1.58696	-0.92896	0.262157
1.4	-0.80151	1.51338	0.344036	-1.5281	0.596341	1.18752	0.788314	1.12724	0.23902	-2.17582	1.88163	-0.33452	-0.62125	1.78426	-1.9175	-0.73587	-0.77722	0.132588	-2.47349	-0.40889	-1.0555	-1.94959	-1.00585	-2.44725	-0.53344	0.765094	-1.71667	-0.27708	-1.63013	-4.55085	1.66969	-2.61156	-0.04751	-0.88908	-0.99974	0.52515	-2.72975	-1.62018	-0.98486	2.42615	9.3105	0.371293	-1.54753	0.250399	0.60146	-1.52602	-1.58781	-0.95915	0.098
1.5	-0.63362	1.66897	0.385797	-1.59962	0.567797	1.27695	0.331729	1.05325	0.224864	-2.16323	1.97682	-0.15605	-0.72647	1.72655	-1.86542	-0.79649	-0.73973	-0.05408	-2.30408	-0.23464	-1.15704	-2.15286	-0.85483	-2.40829	-0.55704	0.746144	-1.90101	-0.24985	-1.71416	-4.44275	1.67948	-2.70603	0.123635	-0.73924	-1.06872	0.566796	-2.6621	-1.49797	-0.85919	2.81643	8.9458	0.476449	-0.86189	0.266752	0.371988	-1.77204	-1.58859	-1.14631	-0.0258
1.6	-0.52655	1.85326	0.108316	-1.604	0.471121	1.21445	0.406328	0.970938	0.281303	-2.15234	2.00626	-0.11477	-1.13088	1.49785	-1.71048	-0.69698	-0.70511	-0.08841	-2.19443	-0.3193	-1.17236	-2.40158	-0.81879	-2.58729	-0.65834	0.633042	-2.10933	-0.23515	-1.76081	-4.50131	1.46207	-2.89659	0.339265	-0.79383	-1.05289	0.8196	-2.94623	-1.54648	-0.49964	2.68823	8.19166	0.95428	-0.81381	0.300774	0.204432	-1.74999	-1.41959	-1.25672	-0.05104
1.7	-0.87807	1.68421	-0.16678	-1.35155	0.380661	1.38844	0.371296	0.887453	0.226259	-2.21161	2.09188	-0.01682	-1.5019	1.22956	-1.49773	-0.60942	-0.64201	0.032927	-1.94357	-0.37091	-1.14348	-2.65318	-0.66559	-2.64136	-0.81895	0.647582	-2.49369	-0.2418	-1.80809	-4.77581	1.37661	-2.71587	0.488838	-0.81392	-1.09301	1.17545	-3.2869	-1.69456	-0.43856	2.35039	7.31895	0.964795	-1.159	0.2496	0.077347	-1.87657	-1.4628	-1.34806	0.027915
1.8	-1.18411	1.55903	0.050831	-1.05212	0.405701	1.90892	0.1965	0.727267	0.222339	-2.28005	1.86491	-0.08794	-1.65732	1.15718	-1.30821	-0.61486	-0.62159	0.130882	-1.81832	-0.62629	-1.01808	-2.76068	-0.74924	-2.77435	-1.03528	0.711918	-2.49028	-0.2189	-1.82795	-4.22887	1.53611	-1.9146	0.481556	-0.76994	-0.83822	1.46971	-3.33775	-1.91253	-0.63523	1.84335	6.56882	0.55833	-1.45787	0.084082	0.00291	-1.81488	-1.57005	-1.18897	0.127939
1.9	-1.2055	1.31115	0.776196	-0.82558	0.503164	3.30475	-0.00415	0.607648	-0.08113	-2.35713	1.62624	-0.33832	-1.43675	1.49686	-1.1628	-0.53104	-0.65707	0.098914	-1.86392	-0.78161	-0.81722	-2.59028	-0.62422	-2.65783	-1.16785	0.748317	-2.39608	-0.27219	-1.76558	-4.02576	1.98522	-1.00821	0.445316	-0.48196	-0.54558	1.57769	-3.09446	-2.07935	-1.03832	1.61373	6.00252	0.388413	-1.56215	0.016898	-0.26498	-1.53789	-1.67451	-0.83483	0.195904
2	-1.16075	1.15385	1.72273	-0.6736	0.44257	3.94737	-0.07428	0.686549	-0.36706	-2.38296	1.34796	-0.33761	-0.75625	1.57444	-1.16678	-0.29108	-0.72239	-0.00746	-1.8665	-0.92267	-0.63311	-2.54015	-0.76788	-2.36612	-1.07673	0.659806	-2.15107	-0.31042	-1.68265	-4.17279	2.36599	-0.4051	0.312982	-0.3099	-0.05112	1.59611	-2.94353	-2.02684	-1.32326	1.40047	5.74544	0.199938	-1.36292	-0.07257	-0.40861	-1.03094	-1.8229	-0.54794	0.216797
2.1	-1.09179	1.13879	2.39972	-0.66016	0.420024	3.94347	0.613206	0.745643	-0.54374	-2.4221	1.09101	-0.34046	-0.23463	1.7696	-1.25488	0.135901	-0.72322	-0.27746	-2.21699	-0.91156	-0.66908	-2.71839	-0.65703	-1.97633	-0.69643	0.62919	-2.00883	-0.42276	-1.42359	-5.02635	2.66776	-0.0812	0.16192	-0.33699	0.350242	1.77859	-2.94448	-1.91428	-1.3339	1.66616	5.84043	0.517695	-1.16273	0.300513	-0.46775	-0.80137	-1.79916	-0.38416	0.228209
2.2	-1.37653	1.1802	2.85955	-0.60759	0.496024	3.49151	0.989378	0.936658	-0.68036	-2.47919	0.997422	0.420319	0.21949	1.19884	-1.49341	0.345096	-0.72463	-0.4627	-2.07599	-0.90339	-0.70699	-2.95327	-0.46464	-1.74316	-0.52898	0.586242	-2.01545	-0.48372	-1.45119	-5.31663	2.73554	0.248549	0.000866	-0.55547	0.398842	1.90843	-3.17129	-1.71032	-1.23346	2.11307	6.22871	0.787774	-0.99318	0.50827	-0.48786	-1.01	-1.88885	-0.65174	0.434636
2.3	-1.37753	1.48554	2.46902	-0.66544	0.447147	3.12095	1.3898	0.820961	-0.90853	-2.47307	1.15599	0.659812	0.183732	0.976594	-1.65419	0.334243	-0.77619	-0.56087	-2.13307	-0.93602	-0.81039	-3.17204	-0.03036	-1.69065	-0.71757	0.574987	-2.02907	-0.50916	-1.62352	-5.54189	2.91692	0.317406	0.11547	-0.75915	0.198709	2.25616	-3.56936	-1.71747	-1.17576	2.60488	6.67087	1.39388	-1.0891	0.512975	-0.38315	-1.4058	-1.89153	-0.7344	0.641377
2.4	-1.70232	1.86344	1.57452	-0.81121	0.381833	3.44254	0.868494	0.705453	-1.24129	-2.51639	1.69553	0.803059	0.340057	0.776901	-1.79681	0.395023	-0.95503	-0.5009	-2.11491	-0.92687	-0.92543	-3.34938	0.265507	-1.61781	-0.96238	0.515316	-2.01833	-0.52137	-1.76838	-5.72591	3.26905	0.012637	0.317295	-0.98986	0.020511	2.51776	-3.89739	-1.7735	-1.04708	2.71031	6.59067	1.34702	-1.07974	0.139524	-0.30437	-1.34441	-1.91275	-0.8817	0.729458
2.5	-1.85086	2.23623	0.9611	-0.97854	0.185528	3.82878	0.361901	0.518	-1.52267	-2.49645	2.17306	0.24868	1.10189	0.973786	-1.81883	0.210346	-0.82506	-0.50283	-2.04955	-0.84737	-0.95119	-3.44351	0.475577	-1.67935	-1.11394	0.465802	-2.06426	-0.49494	-1.80719	-6.2901	3.82372	-0.14483	0.447786	-1.03228	-0.02472	3.18309	-4.01853	-1.96373	-0.60237	2.54496	6.06244	1.3708	-0.72668	0.339085	-0.23094	-0.92088	-1.78567	-0.96121	0.766318
2.6	-2.36114	2.54307	1.06587	-1.20724	0.067982	4.30708	-0.15269	0.407151	-1.69832	-2.54844	2.44904	-0.09458	1.94526	1.14162	-1.84653	0.018809	-0.55667	-0.55581	-2.09195	-0.68623	-0.99138	-3.46163	0.561379	-1.7875	-1.20076	0.448579	-1.95002	-0.51875	-1.82321	-6.43258	4.17936	0.19316	0.482765	-1.05005	0.143452	3.51247	-3.88981	-2.15426	0.087478	2.03802	5.71417	1.57096	-0.1658	0.670902	-0.44193	0.035928	-1.71276	-1.22701	0.754872
2.7	-2.51732	2.75588	1.82029	-1.26571	-0.00424	5.04466	-0.02804	0.396634	-1.63926	-2.55034	2.23489	-0.32715	2.56773	1.15457	-1.82797	-0.56523	-0.29207	-0.63938	-2.05633	-0.67876	-0.8551	-3.5931	0.574561	-1.99126	-1.22594	0.451503	-2.03023	-0.54919	-1.91232	-6.24478	4.09599	0.868865	0.379764	-0.88078	0.356866	3.81763	-3.91083	-2.24242	0.513334	1.67855	5.41519	2.60473	0.255557	0.910119	-0.6899	0.386441	-1.72714	-1.37504	0.955958
2.8	-2.6716	2.93014	2.38817	-1.20014	-0.26307	5.82215	0.109716	0.256375	-1.40963	-2.52632	1.98219	-0.24023	2.67722	1.17326	-1.77802	-0.71718	-0.30466	-0.79482	-2.34599	-0.77098	-0.81413	-3.87687	0.575661	-2.13717	-1.20881	0.463433	-1.93317	-0.62591	-1.73753	-5.4846	3.70624	1.36492	0.291477	-0.70703	0.803062	3.76836	-3.81884	-1.94139	0.489621	1.7177	6.32309	3.8388	0.516696	0.831385	-0.86339	0.129342	-1.92244	-1.27334	1.29708
2.9	-2.62375	2.83463	3.00124	-0.90845	-0.31507	6.5543	0.328427	0.156159	-1.20921	-2.53372	1.80796	-0.23773	2.39165	1.42641	-1.64239	-0.73082	-0.38998	-0.88814	-2.68539	-0.95331	-0.66683	-4.07297	0.591268	-2.49193	-1.5192	0.477915	-1.93939	-0.616	-1.5515	-5.17989	3.37593	1.4857	0.090608	-0.42028	1.19745	3.80296	-3.56524	-1.31794	0.054191	1.57834	6.92747	4.53331	0.339481	1.06519	-0.85529	-0.53139	-1.84665	-0.96281	1.66671
3	-2.90475	2.66219	3.01862	-0.69678	-0.46318	6.8689	0.289095	-0.01964	-1.24865	-2.54491	1.79438	-0.11821	1.93454	1.70416	-1.52505	-0.25607	-0.50358	-0.9962	-2.73294	-1.09198	-0.56577	-4.01577	0.6373	-2.79254	-1.65481	0.508955	-1.79285	-0.63059	-1.39542	-4.7059	3.17053	1.36624	0.034334	-0.24306	1.43995	3.51193	-2.91609	-0.82142	-0.44583	1.60821	7.51768	4.28388	-0.03497	1.57478	-0.92459	-0.961	-1.76197	-0.29325	1.94887
3.1	-3.20239	2.38402	3.18131	-0.46172	-0.5034	6.36472	0.228464	-0.0785	-1.77644	-2.58052	1.7462	-0.44192	1.33185	2.0839	-1.48615	-0.00369	-0.57522	-1.03488	-2.48177	-1.25792	-0.53781	-3.53828	0.596548	-2.99102	-1.8053	0.481982	-1.85792	-0.6622	-1.50141	-4.10607	3.16547	1.27805	-0.03338	-0.24167	1.51298	3.11372	-2.35436	-0.72425	-0.9145	0.909506	6.82399	3.47292	-0.46521	1.80392	-1.06461	-0.94374	-1.61752	0.61068	2.19513
3.2	-3.51111	2.20016	3.1162	-0.41322	-0.45926	5.74278	0.173859	-0.15439	-1.95037	-2.59018	1.72808	-0.51976	1.09514	2.01175	-1.61285	0.350232	-0.47063	-1.06856	-1.97416	-1.38109	-0.76175	-3.33093	0.520932	-3.09807	-1.60726	0.462586	-1.90235	-0.71134	-1.52436	-3.60261	3.14468	1.19709	-0.00833	-0.28596	1.52365	2.56868	-1.94653	-0.95872	-1.24883	0.531265	6.47523	2.72879	-0.61175	1.74837	-1.33984	-0.83111	-1.7697	1.47443	2.43902
3.3	-3.41188	2.19873	3.25863	-0.44427	-0.30706	5.08764	-0.08631	-0.23772	-2.02311	-2.62432	1.68817	-0.70051	1.24167	1.9002	-1.72182	0.063068	-0.36954	-1.11358	-1.74744	-1.46433	-0.81469	-3.17755	0.60073	-3.15509	-1.73341	0.407256	-2.24054	-0.75974	-1.65276	-3.4641	3.20443	1.14847	0.05014	-0.27785	1.57885	2.3339	-2.11191	-1.18103	-1.39043	0.191685	6.28261	2.8534	-0.42403	1.81969	-1.53665	-0.64758	-1.65039	1.97043	2.56152
3.4	-3.49076	2.24969	3.17445	-0.62767	-0.22672	4.73193	-0.14575	-0.25144	-1.97262	-2.72188	1.76523	-0.13211	2.42296	1.72093	-1.84018	-0.07185	-0.36951	-1.14231	-1.86282	-1.46037	-0.93423	-3.38788	0.473772	-3.23275	-1.70083	0.40787	-2.3031	-0.74803	-1.54996	-3.78581	3.34603	0.827633	0.135333	-0.14279	1.56514	2.1816	-2.27849	-1.14045	-1.28766	0.489449	6.19714	2.69341	-0.12618	2.05143	-1.62125	-0.76335	-1.59406	1.93141	2.64034
3.5	-3.50417	2.28903	3.33177	-0.77805	-0.3447	4.77884	-0.24664	-0.24504	-2.25934	-2.77482	1.70635	0.131681	3.27373	1.90024	-1.89856	-0.3365	-0.39388	-1.22207	-1.86895	-1.57029	-0.86235	-3.14429	0.262838	-3.12447	-1.80566	0.401611	-2.49601	-0.73588	-1.5049	-4.01362	3.39366	0.715056	0.203592	0.019512	1.63197	2.24641	-2.21246	-0.78316	-0.80714	0.876809	5.43111	2.53266	0.224339	2.05185	-1.59759	-0.99858	-1.3022	1.5586	3.01862
3.6	-3.68681	2.13382	3.2914	-0.83077	-0.39014	4.87538	-0.31418	-0.16839	-2.45999	-2.73764	1.70424	0.355723	3.53161	2.16868	-1.95552	-0.20519	-0.39045	-1.28962	-1.58815	-1.63929	-0.89036	-2.70161	-0.17093	-2.98126	-1.53905	0.323164	-2.48338	-0.75707	-1.306	-4.09845	3.39919	0.758675	0.223545	0.188664	1.59833	2.31256	-1.79661	-0.37342	-0.21946	1.04712	4.81624	2.3875	0.303523	1.52034	-1.57811	-1.05236	-1.1606	1.27945	3.54405
3.7	-3.57274	1.99263	3.1926	-0.83619	-0.34742	5.33481	-0.46759	-0.20955	-2.38218	-2.66007	1.7177	0.07378	2.59826	2.27493	-1.96972	-0.13667	-0.28482	-1.28639	-1.44237	-1.71492	-0.86046	-2.14083	-0.27628	-2.84945	-1.8703	0.231518	-2.45293	-0.77113	-1.45437	-4.3121	3.27409	1.11659	0.195787	0.184641	1.46173	2.37605	-1.25261	-0.05061	0.288309	0.963044	4.37292	2.94422	0.299803	1.0882	-1.33209	-1.15068	-1.00067	1.06417	3.90567
3.8	-3.32018	1.93113	2.64047	-0.86159	-0.5327	5.564	-0.64933	-0.25117	-2.23763	-2.55183	1.74243	0.001542	2.04984	2.22835	-2.08594	-0.20105	-0.25173	-1.25308	-1.42132	-1.73245	-0.91344	-1.96476	-0.43052	-2.88957	-2.0766	0.145341	-2.2423	-0.80346	-1.6628	-4.37271	3.15503	1.34408	0.15272	0.029064	1.08832	2.16546	-1.37341	-0.05483	0.634481	1.1522	3.95216	3.47607	0.434027	1.08461	-0.96527	-1.44839	-1.00887	0.748815	4.09328
3.9	-2.9453	1.95066	2.44859	-0.94581	-0.78379	5.65788	-0.74857	-0.29868	-2.50118	-2.58101	1.71281	-0.03445	1.83915	1.72573	-2.22465	-0.04663	-0.19668	-0.99676	-1.50391	-1.78581	-0.99946	-2.06395	-0.4731	-2.93689	-2.56459	0.13626	-1.85658	-0.73857	-1.8602	-4.17067	3.07395	1.34034	0.063432	-0.20232	0.918056	1.83896	-1.59188	-0.14117	0.757758	1.64801	3.62055	3.60109	0.400865	1.30787	-0.56964	-1.86958	-1.05871	0.25965	4.13358
4	-2.93994	1.9687	2.21998	-1.06267	-1.0428	5.74239	-0.92402	-0.41536	-2.40584	-2.6417	1.65116	-0.14639	1.88023	1.66465	-2.33269	-0.08759	-0.2549	-0.7025	-1.44517	-1.82879	-0.99501	-2.33121	-0.44024	-3.1453	-2.63567	0.172591	-1.85439	-0.7328	-1.91656	-3.85421	2.96875	1.0289	0.000854	-0.1829	0.814682	1.6297	-1.97641	-0.18481	0.667897	2.07966	3.99095	3.27806	0.176392	1.55282	-0.42183	-2.10794	-1.06638	0.03959	4.39044
4.1	-2.87726	2.02582	2.28651	-0.85566	-1.04917	5.70702	-0.96912	-0.4346	-2.37232	-2.80731	1.72567	-0.28477	1.60725	1.49498	-2.36055	0.299654	-0.29509	-0.60525	-1.5225	-1.79817	-0.82283	-2.50892	-0.40548	-3.3201	-2.67611	0.184583	-1.93784	-0.72662	-1.83259	-3.33795	2.96285	0.818795	-0.08019	-0.21118	0.677387	1.5352	-1.80077	0.071119	0.200128	2.062	5.0425	2.97431	-0.39606	1.33003	-0.50651	-1.95255	-1.21463	0.074983	4.51728
4.2	-3.04582	1.93142	2.31828	-0.40505	-0.99155	5.45642	-0.83784	-0.48175	-2.1565	-2.87277	2.00471	-0.22687	1.42385	1.25279	-2.46199	0.687798	-0.16929	-0.63596	-1.28147	-1.69948	-0.73451	-2.40132	-0.37306	-3.51118	-2.50916	0.111265	-2.21151	-0.79136	-1.85846	-3.29709	2.85336	0.890639	-0.11323	-0.29491	0.526698	1.51015	-1.4866	0.439642	-0.28629	1.92734	5.49227	2.90237	-0.84453	1.24385	-0.75405	-1.907	-1.44414	0.169227	4.57379
4.3	-3.07838	1.93576	2.35858	-0.04067	-1.10306	5.26404	-0.44377	-0.46636	-2.03646	-2.86522	2.10537	0.254911	2.04577	0.844216	-2.52032	1.03477	0.051996	-0.75104	-0.50836	-1.61827	-0.55533	-2.13934	-0.62557	-3.39512	-2.29422	0.024489	-2.33424	-0.82665	-1.7498	-3.58283	2.75454	1.11738	-0.03006	-0.38604	0.614063	1.28838	-1.22072	0.792793	-0.65355	1.8218	5.24056	2.98936	-1.15663	0.833433	-0.97459	-1.86423	-1.52138	0.010947	4.29823
4.4	-3.64919	1.89087	2.55856	-0.13441	-1.086	5.65215	-0.05747	-0.3977	-2.10725	-2.75955	2.1821	0.862541	2.94692	0.387263	-2.57546	1.21443	0.272786	-0.65719	0.410551	-1.49381	-0.5192	-1.65706	-0.93112	-3.24955	-2.18316	-0.11195	-2.44917	-0.84573	-1.84572	-4.29655	2.94351	0.928305	0.054631	-0.22729	1.0173	1.14675	-1.48132	0.889841	-0.86429	1.72085	4.72145	2.75241	-1.40314	0.294955	-1.15668	-1.86923	-1.43318	-0.22814	4.08928
4.5	-4.02305	1.9145	2.42834	-0.49375	-1.096	5.95245	0.326781	-0.3124	-2.14864	-2.71621	2.17496	0.938682	3.65997	0.352532	-2.62167	1.22674	0.239486	-0.53977	0.66133	-1.44594	-0.45902	-1.17522	-1.31315	-3.27314	-2.36613	-0.16452	-2.50189	-0.8558	-2.018	-4.85317	3.54649	0.745642	0.0974	-0.01206	1.18503	0.836616	-1.90318	0.856026	-0.99358	1.58826	4.75859	2.24059	-1.57109	-0.17309	-1.20907	-1.86731	-1.36631	-0.56045	3.86723
4.6	-4.12061	2.08785	2.37774	-0.81403	-0.98264	6.00764	0.468261	-0.248	-2.50409	-2.77741	2.19309	0.926606	3.56766	0.547648	-2.70774	1.47223	0.157384	-0.55304	0.442077	-1.37078	-0.44501	-1.01415	-1.54256	-3.45079	-2.61914	-0.21182	-2.58795	-0.84226	-2.13514	-4.83884	4.13436	0.571136	0.066432	0.029025	1.1161	0.57542	-2.39052	0.599629	-1.20481	1.46717	4.64453	1.81141	-1.63515	-0.55782	-1.27909	-1.86718	-1.42811	-0.72138	3.71429
4.7	-3.81203	2.31932	1.87765	-0.79266	-0.99139	5.74085	0.548735	-0.3162	-2.41957	-2.83167	2.13053	0.566799	3.2856	0.855766	-2.7785	1.21677	0.088089	-0.67063	0.20974	-1.43006	-0.51468	-1.12624	-1.57686	-3.5087	-2.55537	-0.22439	-2.54709	-0.89283	-2.11279	-4.26369	4.37974	0.577767	0.027148	0.008119	0.770757	0.354969	-2.42019	0.346663	-1.32696	1.25535	4.81191	1.65841	-1.19191	-0.20923	-1.35748	-1.97787	-1.53938	-0.82995	3.51072
4.8	-3.61142	2.43629	1.39391	-0.65944	-1.07452	5.6336	0.484788	-0.44227	-2.31966	-2.82098	1.99493	0.647614	2.98831	1.03326	-2.88243	0.907054	0.125704	-0.79529	0.182167	-1.45368	-0.57922	-1.31843	-1.32438	-3.41695	-2.50588	-0.2521	-2.56271	-0.93667	-2.0769	-3.29199	4.02862	0.285668	0.019617	-0.06236	0.539431	0.161907	-2.2538	0.330564	-1.54658	0.972196	4.81764	1.21275	-0.71478	-0.33311	-1.47812	-1.7828	-1.63858	-0.8275	3.28439
4.9	-3.68576	2.33652	1.13678	-0.40834	-0.94509	5.80646	0.491906	-0.5744	-2.0977	-2.77605	1.814	0.54443	2.60806	0.890544	-2.95478	0.874937	0.208663	-0.84547	0.355107	-1.55319	-0.76403	-1.24051	-0.98118	-3.04096	-2.40407	-0.31927	-2.48262	-0.99321	-2.14802	-2.23745	3.66973	-0.13133	0.045082	-0.02459	0.524383	0.063033	-2.11961	0.512435	-1.76915	0.675148	4.28036	1.08276	-0.22908	-0.35156	-1.69694	-1.81684	-1.84309	-1.00033	3.1699
5	-3.81873	2.17945	1.21495	-0.28367	-0.74759	5.84753	0.155196	-0.69162	-2.34897	-2.82816	1.65828	0.669982	2.35319	0.910333	-3.03478	0.979709	0.225992	-0.86367	0.514017	-1.58319	-0.8146	-1.17197	-0.59064	-2.73237	-2.6791	-0.29843	-2.44271	-1.00181	-2.20712	-1.14802	3.38482	-0.52415	0.174772	-0.08181	0.614444	-0.00827	-2.08886	0.687496	-1.91045	0.461685	3.52463	1.67742	-0.23362	-0.36995	-1.75891	-1.70264	-1.90842	-1.0801	2.87567
5.1	-3.64539	2.11254	1.30879	-0.28708	-0.67402	5.57085	-0.27533	-0.80886	-2.40945	-2.91249	1.46128	1.06466	1.96323	0.664844	-3.02742	1.13885	0.124171	-0.88604	0.761528	-1.57466	-0.89021	-1.29774	-0.37862	-2.0123	-2.69047	-0.35705	-2.45044	-1.01417	-2.34488	-0.3325	3.33204	-0.80041	0.282743	0.060807	0.74326	0.006259	-2.53289	0.648104	-1.99305	0.360127	2.56448	2.83977	0.005898	0.23507	-1.55245	-1.71038	-1.94729	-1.18157	2.67469
5.2	-3.58901	2.07289	1.26025	-0.39556	-0.81395	6.13542	-0.68419	-0.86259	-2.49351	-2.95721	1.52529	1.33305	1.79544	0.700893	-3.02334	0.7649	0.010968	-0.90122	0.419831	-1.53508	-0.69439	-1.41066	-0.45867	-1.61892	-2.7176	-0.30339	-2.44848	-1.028	-2.42001	0.368012	3.29455	-0.96712	0.431344	0.306855	0.626174	-0.03384	-3.1314	0.554644	-1.99844	0.247891	1.97378	3.27326	-0.28927	0.519861	-1.32647	-1.33179	-1.90474	-0.45564	2.49897
5.3	-3.36368	1.96684	1.329	-0.60921	-1.03135	7.49326	-0.96334	-0.94239	-2.5186	-2.9698	1.70758	1.17774	1.82092	0.505096	-2.9309	0.648856	-0.01873	-1.03667	0.212623	-1.52237	-0.39701	-1.44135	-0.67443	-1.3055	-2.41436	-0.33737	-2.53085	-1.0743	-2.43347	0.86662	3.21652	-0.95659	0.471015	0.569288	0.643379	0.005152	-3.77529	0.595807	-2.09206	0.251387	1.77923	2.92166	-0.18207	0.449357	-1.33662	-1.00427	-1.86985	0.460552	2.44757
5.4	-3.13801	2.09555	1.88917	-0.70925	-1.03175	9.74226	-0.94169	-0.94175	-2.54903	-2.983	2.11596	0.638932	1.84097	0.596195	-2.96273	0.430669	0.035646	-1.21858	-0.31001	-1.62472	-0.12321	-1.78955	-1.09169	-1.34834	-2.28834	-0.24306	-2.62858	-1.0844	-2.26038	1.05643	3.156	-0.89939	0.540743	0.674608	0.769448	0.10616	-3.8546	0.686355	-2.11462	0.031809	1.70903	1.799	-0.63431	0.16234	-1.54243	-0.89194	-1.79074	1.44652	2.36213
5.5	-2.75157	2.34391	2.41291	-0.88213	-0.94208	11.1134	-0.87208	-0.95297	-2.65047	-2.98985	2.25871	0.633189	2.1045	0.233137	-3.07724	0.021545	0.157163	-1.36758	-0.32155	-1.72568	-0.00482	-2.07304	-1.36295	-1.29693	-1.99092	-0.2046	-2.70479	-1.11713	-2.22199	0.870811	3.09054	-0.56254	0.546789	0.496404	0.930438	0.215385	-4.07814	0.871975	-2.07058	-0.00646	2.4313	0.659289	-0.58793	-0.23884	-1.49094	-1.0116	-1.50043	1.54589	2.22441
5.6	-2.5099	2.72562	2.65848	-0.80112	-0.95403	11.2358	-0.53701	-0.80943	-2.5008	-3.01338	2.21592	0.864546	2.50555	0.109313	-3.20921	-0.3583	0.266431	-1.41401	-0.59039	-1.84218	0.197787	-2.23362	-1.68226	-1.1523	-1.84875	-0.23954	-2.63948	-1.0724	-2.35255	0.524838	3.18212	-0.17068	0.656092	0.251737	1.11524	0.043504	-3.91958	1.06402	-1.98879	-0.04067	2.9625	-0.14033	-0.85466	-0.40433	-0.99192	-1.54131	-1.23179	1.40421	1.9826
5.7	-2.26516	3.00146	2.60619	-0.61959	-0.9288	11.0506	-0.20447	-0.64033	-2.45254	-3.00238	1.85253	1.30155	3.07286	-0.20695	-3.20768	-0.77518	0.318903	-1.51962	-0.51289	-1.91402	0.455703	-1.51605	-1.94568	-1.13339	-1.69354	-0.29379	-2.5544	-1.07606	-2.41176	0.129633	3.4369	0.216483	0.764545	-0.04686	1.35174	-0.25458	-3.88812	1.33331	-2.06104	0.168599	3.40717	-0.70749	-0.87995	-0.63116	-0.39278	-1.95183	-1.231	0.986763	1.69607
5.8	-2.21338	3.17972	2.47905	-0.23941	-0.99805	11.5291	0.000844	-0.50537	-2.18512	-2.96655	1.7344	0.997384	3.23114	-0.21194	-3.23388	-0.63946	0.440727	-1.69833	-0.3813	-2.03385	0.482061	-0.46895	-2.1715	-0.90509	-1.63953	-0.40811	-2.49019	-1.06801	-2.36714	-0.28562	3.87767	0.192071	0.863902	-0.15198	1.5089	-0.55702	-3.39302	1.35586	-2.23963	0.19702	3.32962	-0.82427	-1.10914	-0.5572	-0.13523	-2.26545	-1.39033	0.730009	1.48024
5.9	-2.15326	3.25188	2.42723	-0.12971	-1.00875	12.1519	0.20041	-0.50704	-1.98844	-2.83409	1.73687	0.572465	3.01235	-0.33395	-3.3374	-0.80476	0.556902	-1.73948	-0.33406	-2.13205	0.273146	0.500901	-2.1753	-0.69165	-1.78384	-0.44527	-2.61488	-1.06419	-2.22104	-0.55586	4.31541	-0.02015	0.82514	-0.32589	1.47918	-0.67557	-3.25653	1.23412	-2.45213	0.333318	3.10013	-0.6581	-1.2609	-0.44676	-0.33089	-2.61987	-1.60392	0.600913	1.32921
6	-2.33567	3.23597	1.96618	-0.13367	-0.99798	12.1847	0.409069	-0.57178	-1.91647	-2.83046	1.89133	0.382559	2.43639	-0.18627	-3.45564	-0.93117	0.836047	-1.83973	-0.37447	-2.18015	0.051451	0.958579	-2.16056	-0.41947	-1.91167	-0.48305	-2.80909	-1.01877	-2.07501	-0.78508	4.66879	-0.28096	0.809896	-0.34177	1.27431	-0.32821	-3.14845	1.00812	-2.39358	0.487338	2.84756	-0.28947	-1.39203	-0.43084	-0.7331	-2.90792	-1.58891	0.721929	1.21756
6.1	-2.34271	3.12045	1.62703	-0.275	-0.89182	11.4176	0.539722	-0.67526	-1.98382	-2.90268	2.0359	0.342298	1.67628	-0.06526	-3.47676	-1.40584	0.927257	-1.81262	-0.26245	-2.13196	0.027868	0.857549	-2.09761	-0.3697	-2.29269	-0.45279	-2.95677	-0.94799	-1.9213	-0.66463	4.71793	-0.44233	0.70413	-0.33361	1.13909	0.042091	-3.08432	0.789949	-2.3364	0.842729	3.02914	0.42211	-1.58794	-0.38496	-0.99224	-3.10264	-1.57637	0.819889	1.01295
6.2	-2.49918	3.0118	1.4978	-0.28576	-0.89028	11.1871	0.563245	-0.68244	-2.06765	-3.05899	2.13286	0.608249	0.985465	0.001907	-3.52342	-1.43574	0.861218	-1.85843	-0.05067	-2.10274	0.001754	0.573215	-2.11822	-0.34648	-2.35767	-0.47949	-2.99357	-0.91357	-1.85546	-0.20973	4.66811	-0.492	0.632514	-0.07372	1.0731	0.331465	-3.24354	0.737268	-2.28436	1.19126	2.71715	0.451744	-1.76146	-0.44689	-1.08283	-2.77507	-1.60199	0.767479	1.04841
6.3	-2.70578	2.91904	1.32486	-0.28019	-0.97146	11.6893	0.470763	-0.75171	-1.88403	-3.04264	2.12425	0.473096	0.362884	-0.05645	-3.58309	-1.20155	0.712719	-1.73345	0.35907	-2.10727	-0.16192	0.354376	-1.97853	-0.13726	-2.57593	-0.52907	-2.97368	-0.94613	-1.99684	1.06863	4.69166	-0.52786	0.509962	0.304351	1.0955	0.18081	-3.37424	0.708594	-2.15987	1.63559	2.72676	0.591618	-1.80523	-0.46445	-1.05196	-2.59562	-1.3631	0.607484	1.28202
6.4	-2.58415	2.70549	1.25567	-0.32503	-0.91655	12.7855	0.544929	-0.7495	-1.94126	-2.98957	2.00058	0.287668	0.319205	-0.11728	-3.72275	-0.74566	0.641737	-1.63055	0.451108	-2.1409	-0.44208	0.38555	-1.87477	0.139638	-2.58057	-0.61195	-3.11851	-0.996	-2.21716	2.25353	4.96759	-0.63727	0.44916	0.641713	1.31524	0.066349	-3.44916	0.689717	-1.77144	2.32781	2.6171	0.004584	-1.21212	-0.65939	-1.05657	-2.65944	-1.09072	0.226322	1.60492
6.5	-2.57299	2.56688	1.05413	-0.35855	-0.61388	13.9968	0.552614	-0.85526	-1.91559	-2.90195	1.87206	-0.03409	-0.10006	-0.08702	-3.80782	-0.41882	0.572174	-1.62484	0.600187	-2.16302	-0.54878	0.488145	-2.00668	0.386783	-2.33686	-0.61457	-3.23882	-1.06612	-2.26065	3.20097	5.19979	-0.83836	0.520645	0.714131	1.54968	-0.04293	-3.33581	0.660859	-1.15652	3.15375	2.98633	-0.17758	-0.68552	-1.0619	-0.8189	-2.78236	-1.00529	-0.20427	1.82403
6.6	-2.81888	2.22466	1.49374	-0.35698	-0.42865	14.8119	0.47113	-0.95534	-1.94623	-2.88858	2.01119	-0.42972	-0.06143	0.265694	-3.83118	-0.71233	0.422781	-1.68932	0.239794	-2.09123	-0.43803	0.634216	-2.10232	0.287344	-2.13019	-0.5913	-3.30897	-1.10404	-2.30247	3.50921	5.23902	-0.87974	0.673757	0.691554	1.78898	-0.06838	-3.4798	0.744226	-0.71074	3.97753	2.57118	-0.40918	-0.41249	-1.27385	-0.63571	-2.71839	-1.24202	-0.67518	1.95205
6.7	-3.12191	2.01072	1.73502	-0.20583	-0.51909	15.2185	0.21152	-0.97081	-1.72343	-2.88728	1.99917	-0.17849	-0.35755	0.237354	-3.85688	-1.24683	0.350367	-1.71896	0.147954	-2.01422	-0.20809	0.663014	-2.05783	0.142733	-2.07928	-0.59182	-3.12467	-1.15858	-2.35603	3.36233	4.99068	-0.90563	0.787744	0.652311	1.76882	-0.03753	-3.42466	0.930646	-0.59033	3.94732	2.59923	-0.17079	-0.73815	-1.2356	-0.42993	-2.44755	-1.37263	-0.89214	2.07875
6.8	-3.23678	1.83177	1.90566	-0.12764	-0.85237	15.433	0.004808	-0.9876	-1.63703	-2.94624	1.97474	0.017031	-0.11281	0.125597	-3.81164	-1.78718	0.277901	-1.78492	0.049435	-1.92418	-0.20784	0.874372	-1.80284	-0.07243	-2.45555	-0.60619	-2.96482	-1.21056	-2.48734	3.06489	4.76425	-0.83913	0.763834	0.650566	1.61065	-0.06333	-3.43686	1.0854	-0.83589	3.36465	2.32967	0.189633	-1.05424	-0.93795	-0.34934	-2.72326	-1.30796	-1.10047	2.05895
6.9	-2.85414	1.72642	1.91607	0.000895	-1.19121	15.4836	-0.24725	-0.98814	-1.74244	-3.02423	1.73784	0.359645	0.378552	-0.18044	-3.84106	-1.92625	0.221921	-1.88284	0.212787	-2.02166	-0.30788	1.23661	-1.53675	-0.08296	-2.55402	-0.6966	-2.82169	-1.19712	-2.53658	2.44149	4.37483	-0.52337	0.608472	0.549697	1.26728	-0.08047	-3.15444	1.2854	-1.24847	2.45143	2.429	0.585887	-1.16562	-0.85679	-0.20329	-2.90654	-1.02744	-1.05253	1.97304
7	-2.70599	1.79521	2.15452	-0.02446	-1.41558	15.0138	-0.30685	-1.02762	-1.87605	-3.08247	1.75324	0.382051	0.482204	-0.10009	-3.72546	-1.62048	0.104881	-2.07162	0.535178	-2.09924	-0.5155	1.72022	-1.44088	-0.04704	-2.26335	-0.77058	-2.88253	-1.15949	-2.55371	2.19003	4.19181	-0.23183	0.499889	0.399368	1.11351	-0.33392	-2.98066	1.41709	-1.56117	2.00648	2.11206	0.996093	-0.78007	-0.65659	-0.00543	-3.12531	-0.82637	-1.19019	1.83903
7.1	-2.4957	1.75248	2.68826	-0.01615	-1.48275	14.1882	-0.31322	-1.07275	-1.80742	-3.04935	1.84689	0.410892	0.319792	0.104477	-3.50211	-1.30848	0.001408	-2.14707	0.563125	-2.12453	-0.59955	2.19718	-1.47515	0.084764	-1.80832	-0.77878	-3.00001	-1.10356	-2.58387	1.91634	3.98866	-0.16582	0.456284	0.387247	0.928959	-0.47032	-2.75906	1.38637	-1.65517	1.69401	1.97267	1.89874	-0.32551	-0.35622	-0.002	-2.77576	-0.73288	-1.34344	1.87444
7.2	-2.71835	1.87016	2.72474	-0.29601	-1.36545	13.3153	-0.3852	-1.13919	-1.54215	-3.03636	2.0092	0.502004	-0.02048	0.159945	-3.36695	-0.85073	-0.00709	-2.17715	0.89912	-2.09708	-0.82158	2.39682	-1.68628	0.108279	-1.39669	-0.77746	-2.74548	-1.0923	-2.60562	1.97482	3.75408	-0.53157	0.524537	0.401803	0.850416	-0.69337	-2.62581	1.31514	-1.46528	1.71663	2.28739	2.46898	0.585451	-0.38989	-0.09879	-2.43199	-0.63073	-1.57613	1.95883
7.3	-2.8656	1.80419	2.89296	-0.41688	-1.0246	12.7106	-0.54697	-1.25145	-1.06456	-3.0455	2.01927	0.402746	-0.06671	0.072938	-3.27962	-0.91738	-0.19951	-2.13501	0.768507	-2.1259	-0.90595	2.32642	-1.87889	0.179464	-1.30412	-0.71788	-2.37571	-1.12313	-2.62915	1.82341	3.65832	-0.43809	0.55431	0.603206	0.619601	-0.69984	-2.81482	1.19129	-1.10889	1.83176	2.25114	2.51446	1.03112	-0.72322	-0.04065	-2.04921	-0.38518	-1.8231	2.08408
7.4	-3.32	1.7813	2.4454	-0.455	-0.77848	12.4927	-0.48877	-1.26237	-0.80887	-3.06875	2.03123	0.654159	-0.08575	0.013201	-3.4213	-0.66301	-0.28599	-2.09021	1.08642	-2.13934	-1.13892	2.09446	-1.86141	0.351272	-1.24513	-0.71583	-1.91843	-1.18391	-2.78271	1.55714	3.67811	0.096682	0.473651	0.758546	0.443255	-0.78949	-2.62185	1.07433	-0.80776	1.78582	2.03116	2.07629	1.44688	-1.14499	0.319173	-1.8829	-0.098	-1.89556	2.12969
7.5	-3.3448	1.63788	2.49625	-0.24342	-0.70555	12.6199	-0.50552	-1.18413	-0.63118	-3.04499	1.97455	0.760405	-0.65425	0.286848	-3.46906	-0.84427	-0.32377	-2.19323	1.48208	-2.15608	-0.94878	1.8911	-1.90979	0.633859	-0.95554	-0.67837	-1.66943	-1.23025	-2.73262	1.2793	3.97298	0.476192	0.355796	0.890987	0.297455	-0.68872	-2.59994	0.918828	-0.94081	1.69917	1.25737	1.64433	1.30534	-1.60658	0.611244	-2.05353	-0.21204	-2.05239	2.06281
7.6	-3.32089	1.61708	1.75208	-0.10948	-0.78849	13.0378	-0.11489	-1.1683	-0.74024	-3.03044	1.88171	0.924184	-0.99293	0.343151	-3.57258	-0.674	-0.31201	-2.31386	1.97817	-2.18111	-0.9228	1.60065	-1.87815	0.590243	-0.80513	-0.69072	-1.73895	-1.20408	-2.68525	1.22592	4.07766	0.464415	0.253018	0.794049	0.288391	-0.75079	-2.04175	0.804662	-1.30673	1.27768	0.796981	1.49302	0.959289	-1.38616	0.595983	-2.60609	-0.52032	-2.22728	1.94304
7.7	-3.05844	1.47008	1.19804	-0.06143	-0.99885	13.5887	0.313944	-1.22118	-0.95619	-3.0324	1.73729	0.692225	-1.34093	0.679109	-3.60748	-0.9114	-0.46883	-2.47722	2.5301	-2.30325	-0.80919	1.23899	-1.99279	0.405947	-0.78348	-0.65964	-1.9427	-1.15748	-2.45391	0.829758	4.07255	0.248762	0.366598	0.795918	0.227132	-0.74466	-1.99649	0.740036	-1.65953	1.14179	0.874065	1.18447	0.632264	-1.52819	0.171338	-3.03743	-0.78389	-2.37354	1.84448
7.8	-3.02596	1.35139	0.858011	0.191448	-1.13459	14.3435	0.994919	-1.25884	-1.10939	-3.04313	1.50341	0.732826	-1.20609	0.999894	-3.56884	-0.51696	-0.74747	-2.38891	2.64884	-2.32486	-0.68738	0.978314	-1.8657	0.114326	-1.11955	-0.69079	-2.27026	-1.11035	-2.5235	0.624102	4.06808	0.221388	0.355813	0.943029	0.162571	-0.68324	-1.632	0.546454	-1.68372	0.999067	1.22477	1.47022	-0.08228	-0.70622	-0.15461	-3.39433	-0.79724	-2.38038	2.14729
7.9	-3.13227	1.15791	1.14972	0.659332	-1.37799	15.0898	1.34245	-1.24634	-1.12232	-2.97891	1.41254	0.976948	-1.42867	1.33609	-3.65036	-0.33774	-0.85029	-2.30234	3.24316	-2.29234	-0.71747	1.26995	-1.46891	0.126229	-1.2831	-0.71239	-2.34821	-1.14687	-2.65099	0.502824	4.09251	0.560341	0.295949	1.12749	-0.01957	-0.58115	-1.48716	0.459534	-1.58986	1.1245	1.1763	1.64197	-0.02413	-0.55552	-0.48199	-3.07038	-0.87468	-2.06978	2.59417
8	-2.96565	1.0806	1.74209	1.17777	-1.20655	15.4984	1.82861	-1.24276	-0.94594	-2.89749	1.29563	1.11844	-1.11308	0.942361	-3.77775	-0.02038	-0.79148	-2.25006	3.66905	-2.23134	-0.83311	1.59153	-1.12071	0.172879	-1.36202	-0.78419	-2.31252	-1.17707	-2.81649	0.722153	4.11668	0.752046	0.116912	1.16416	-0.24561	-0.65792	-1.08077	0.496546	-1.62789	1.20257	0.927081	1.70257	-0.3371	-0.0783	-0.56683	-2.67495	-0.93385	-1.69142	3.08942
8.1	-2.57159	1.02237	2.1819	1.44885	-1.07385	15.4439	2.28084	-1.28312	-1.12675	-2.91498	1.40878	1.05424	-0.794	0.455255	-3.88892	0.06283	-0.63255	-2.26637	4.28482	-2.24852	-1.07755	1.92805	-0.81705	0.260029	-1.23374	-0.79212	-2.43773	-1.27271	-2.81921	0.597531	4.16003	0.879921	0.023305	0.969511	-0.31188	-0.82754	-0.74155	0.70632	-1.65785	1.04795	0.253826	1.80392	-0.18021	-0.1027	-0.71331	-2.38644	-1.01385	-1.43965	3.11797
8.2	-1.75173	1.01291	2.14019	1.39002	-1.01579	14.8444	2.98959	-1.27324	-1.27159	-2.95548	1.62436	0.456497	-0.61723	0.174738	-3.86742	0.620009	-0.52931	-2.37858	4.5102	-2.24224	-0.97393	2.06553	-0.96011	0.23474	-1.08348	-0.88514	-2.58495	-1.28445	-2.73761	0.281294	4.08989	0.608351	-0.04096	0.774301	-0.26212	-0.83821	-0.75569	0.862536	-1.79924	0.87509	-0.11917	2.13071	-0.61934	0.061958	-0.81558	-2.19236	-1.00708	-1.04805	3.02699
8.3	-1.3839	0.971979	1.71143	1.16321	-1.19683	14.3893	3.23626	-1.22009	-1.52364	-3.03885	1.77975	0.604259	-0.90677	0.220881	-3.8016	0.722307	-0.28434	-2.46693	4.43229	-2.28947	-0.70831	2.3914	-0.88432	0.236373	-1.21886	-0.90957	-2.72986	-1.333	-2.71764	-0.02277	4.00603	0.385675	-0.15583	0.540199	-0.04855	-0.66404	-0.99396	0.818626	-1.9221	0.590786	-0.35648	2.18041	-0.69712	0.157984	-1.08411	-2.02747	-1.03419	-0.92903	2.75307
8.4	-1.03116	0.973055	1.32754	0.891909	-1.3489	14.0569	3.66453	-1.19332	-1.44098	-3.10703	1.71446	0.669316	-1.23859	0.354591	-3.78626	0.830982	0.09202	-2.53352	4.18962	-2.31372	-0.65019	2.6099	-0.82841	0.134589	-1.43053	-0.90666	-2.58397	-1.2808	-2.75966	-0.40653	3.77381	0.433247	-0.2457	0.453396	-0.09865	-0.62688	-1.52483	0.589536	-2.17928	0.381595	-0.70673	2.12136	-0.67052	0.068808	-1.22123	-2.04633	-1.00858	-0.84026	2.59704
8.5	-1.09451	0.830393	1.08174	0.781037	-1.3188	14.048	3.73802	-1.14503	-1.66045	-3.20749	1.52383	0.923182	-1.27925	0.448358	-3.75547	0.582652	0.395784	-2.49887	3.5715	-2.40077	-0.69979	2.53985	-0.57958	0.07771	-1.65302	-0.77497	-2.48113	-1.28846	-2.79635	-0.4268	3.53986	0.724311	-0.32471	0.366792	-0.22022	-0.77967	-2.08726	0.279387	-2.30183	0.147291	-1.19424	1.56398	-0.52855	-0.00403	-1.25726	-2.22068	-0.79635	-0.86695	2.46226
8.6	-1.03818	0.715758	1.30042	0.895006	-1.16057	13.8662	4.08929	-1.10703	-1.65902	-3.27811	1.3958	0.73924	-1.70978	0.376415	-3.80018	0.867988	0.486545	-2.4038	3.16913	-2.43203	-0.80186	2.31936	-0.27997	-0.1719	-1.48634	-0.69146	-2.41533	-1.28346	-2.83526	-0.36901	3.18562	1.08705	-0.30185	0.213324	-0.42826	-0.87579	-2.52588	0.049989	-2.47055	-0.04809	-1.53362	1.55654	-0.206	-0.09545	-1.28069	-2.44419	-0.4448	-0.95795	2.5024
8.7	-1.33353	0.539207	1.51644	1.19776	-1.0228	14.4755	4.24377	-1.03916	-1.72797	-3.29671	1.26029	0.547555	-2.37441	0.215845	-3.83734	0.934154	0.418714	-2.26305	2.7256	-2.38668	-0.74499	2.25356	0.015551	-0.41817	-1.70641	-0.63703	-2.45149	-1.25417	-2.95006	0.011587	2.80001	1.19419	-0.2552	0.106485	-0.68243	-0.97187	-2.78637	-0.16754	-2.60525	-0.22988	-1.75314	1.39873	-0.05365	-0.40687	-1.30217	-2.37541	-0.10633	-0.95076	2.62035
8.8	-1.65877	0.383013	2.05359	1.82886	-0.89813	15.1787	4.62778	-0.96335	-1.56792	-3.24373	1.19467	0.367729	-2.71283	0.162671	-3.93833	1.02664	0.314767	-2.1787	2.39117	-2.35676	-0.68175	2.32838	0.1869	-0.69278	-1.60568	-0.64412	-2.40853	-1.22678	-2.93231	0.116296	2.58955	0.918251	-0.26626	-0.00503	-0.89034	-1.17067	-2.69064	-0.30038	-2.84435	-0.44808	-1.55951	1.88131	-0.12394	-0.47168	-1.44702	-2.56962	-0.10468	-1.15308	2.54835
8.9	-1.94945	0.284427	2.10288	2.48343	-1.01742	15.7603	4.93854	-0.9008	-1.68682	-3.25684	1.08143	0.498871	-2.89072	0.593219	-3.91788	0.960048	0.321697	-2.07567	1.98402	-2.32371	-0.71214	2.38491	0.066216	-0.92601	-1.81343	-0.70309	-2.3056	-1.18037	-3.00399	0.364421	2.61427	0.406765	-0.33819	0.127309	-0.95207	-1.21907	-2.77687	-0.2785	-2.95833	-0.30825	-1.06786	2.04572	-0.20776	-0.62802	-1.54168	-2.43437	-0.2018	-1.15594	2.37048
9	-1.70811	0.202106	2.03179	2.83976	-0.98172	16.0171	5.60737	-0.83662	-1.91438	-3.22455	1.198	0.601159	-3.02693	0.749528	-3.92557	0.985021	0.339383	-2.11536	1.92349	-2.34834	-0.80819	2.36268	-0.1345	-1.07327	-1.55129	-0.69134	-2.20805	-1.20673	-2.90767	0.523973	2.62825	-0.15633	-0.42838	0.002901	-0.94199	-1.09549	-2.51376	-0.03922	-3.01796	-0.32566	-0.58221	2.33057	-0.14429	-0.2958	-1.61052	-2.27832	-0.30434	-1.17487	2.03198
9.1	-1.14249	0.263108	1.97402	2.63835	-1.15614	15.7059	6.03148	-0.85886	-2.0779	-3.34434	1.25608	0.804494	-3.20951	0.955547	-3.89323	1.18085	0.461785	-2.08209	1.98713	-2.39531	-0.94866	2.80105	-0.18754	-1.42526	-1.81088	-0.69228	-2.15698	-1.17972	-3.05074	0.72263	2.56331	-0.33275	-0.36882	-0.12655	-0.87789	-0.78497	-2.31327	0.293177	-3.16448	-0.33223	-0.45786	2.32372	-0.05665	-0.22828	-1.75279	-2.11317	-0.45719	-1.12696	1.8263
9.2	-0.55602	0.207166	2.11261	2.43676	-1.0201	15.6764	6.45191	-0.89846	-2.25479	-3.44646	1.34783	0.568292	-3.17329	0.760807	-3.86043	1.19066	0.621838	-2.04407	1.8355	-2.35185	-0.94975	3.26008	-0.25204	-1.68406	-1.88828	-0.68175	-2.33281	-1.14075	-2.91003	0.778857	2.32004	-0.48821	-0.30973	-0.30029	-0.90284	-0.80332	-1.88945	0.66383	-3.21892	-0.75439	-1.20934	2.28863	-0.35777	-0.10879	-1.88356	-2.34123	-0.55145	-1.02354	1.64163
9.3	-0.38757	0.187922	2.14431	2.47213	-1.03418	15.3912	6.57917	-0.94924	-2.18706	-3.53576	1.35861	0.40467	-2.86039	0.866987	-3.85314	1.08851	0.772803	-2.03587	1.62328	-2.37048	-1.04752	3.50859	-0.23447	-2.02278	-1.82983	-0.71212	-2.48514	-1.13795	-2.59863	0.597054	2.20081	-0.61326	-0.33617	-0.20612	-0.93737	-0.85364	-1.69841	1.0322	-3.35342	-1.10251	-1.51371	1.78135	-0.71953	-0.06544	-1.89641	-2.44124	-0.7778	-0.87863	1.5012
9.4	-0.73321	0.0027	1.98669	2.89067	-0.88585	15.9041	6.38271	-1.00977	-2.42198	-3.53124	1.32646	0.237618	-3.00703	0.879544	-3.86314	0.740302	0.844007	-2.03603	1.56891	-2.32275	-1.03452	3.2651	-0.3506	-2.28625	-1.87543	-0.729	-2.39764	-1.09746	-2.41235	0.477582	2.03259	-1.00752	-0.32745	-0.13467	-1.1	-0.96939	-0.99659	1.23891	-3.40644	-1.426	-1.48343	1.34205	-1.17433	-0.02418	-1.87649	-2.51786	-0.80596	-0.54876	1.32593
9.5	-1.30893	0.017179	1.62091	3.28767	-0.98553	16.409	5.77088	-1.014	-2.56725	-3.51081	1.28177	0.042277	-3.06117	1.03851	-3.80323	0.520338	0.829979	-2.13485	1.9323	-2.38769	-1.02372	3.0575	-0.27913	-2.28801	-1.81101	-0.77686	-2.32452	-1.13729	-2.27527	0.257278	1.95928	-1.33313	-0.38722	-0.25336	-1.28931	-1.00324	0.01403	1.19705	-3.39484	-1.70433	-1.3252	0.854253	-1.40256	-0.00408	-1.74076	-2.70294	-0.86156	-0.13835	1.26508
9.6	-1.85755	-0.00938	1.54132	3.90182	-1.08869	17.231	4.96063	-0.97443	-2.86408	-3.53961	1.17517	-0.0609	-3.0525	1.00878	-3.67011	0.449431	0.691349	-2.1587	1.82711	-2.45996	-0.90435	2.87724	-0.3401	-2.30816	-2.00271	-0.81146	-2.16838	-1.16258	-2.34139	-0.09408	1.81565	-1.4714	-0.38348	-0.46264	-1.36501	-1.0555	0.832653	0.924699	-3.36781	-1.79589	-1.62954	0.716027	-1.59115	0.039012	-1.84558	-2.84183	-0.77398	0.360045	1.26516
9.7	-2.3032	-0.01652	1.51515	4.57577	-1.34609	17.3291	4.37457	-0.93806	-2.92824	-3.59965	1.1374	-0.32939	-2.55339	1.24515	-3.463	0.481339	0.597654	-2.17288	1.47461	-2.48588	-0.757	2.78499	-0.41017	-2.28616	-1.84244	-0.83902	-2.20528	-1.22836	-2.3304	-0.64971	1.62439	-1.3504	-0.3973	-0.64042	-1.42844	-1.12673	0.933044	0.627956	-3.46299	-1.86739	-1.73877	0.41667	-1.74348	0.001739	-1.82535	-2.86706	-0.5899	0.959638	1.39005
9.8	-2.49973	-0.123	1.56932	5.16127	-1.4051	16.9469	4.0054	-1.03678	-3.08702	-3.64284	1.08815	-0.59115	-2.55042	1.33653	-3.44873	0.509166	0.598855	-2.17951	1.17791	-2.50186	-0.83464	2.62471	-0.63667	-2.5797	-1.78421	-0.81921	-2.21828	-1.25392	-2.37833	-0.70594	1.30239	-1.05571	-0.33073	-0.58034	-1.53882	-1.13655	1.07105	0.304485	-3.66452	-2.04484	-1.3826	0.253844	-1.74685	0.003265	-2.03748	-2.49371	-0.42994	1.37864	1.36745
9.9	-2.77688	-0.15331	1.38947	5.51455	-1.58119	16.309	3.70658	-1.18014	-3.17635	-3.66831	1.0916	-0.81076	-2.35344	1.38057	-3.48003	0.556999	0.703925	-2.22216	1.23792	-2.44619	-0.99588	2.72096	-0.74757	-2.85531	-1.6959	-0.80624	-2.22057	-1.24684	-2.37885	-0.76363	1.12523	-0.85914	-0.29558	-0.51502	-1.55532	-1.1949	0.919975	0.069691	-3.82624	-2.05893	-0.74989	0.071393	-1.76808	-0.11806	-2.07503	-2.32807	-0.41605	1.38883	1.33413
10	-2.66787	-0.12675	1.26039	5.60121	-1.77813	16.3027	3.54854	-1.3619	-3.21644	-3.67915	1.12833	-0.89972	-2.05862	1.24021	-3.46936	0.705767	0.783369	-2.27087	1.4959	-2.46301	-1.16725	2.74687	-0.80509	-3.00869	-1.44028	-0.78776	-2.33032	-1.28114	-2.29509	-0.79494	1.21468	-1.03032	-0.32247	-0.23271	-1.35495	-1.07405	0.927138	-0.01033	-3.78813	-1.95317	-0.42776	-0.15122	-1.26789	0.10245	-1.93941	-2.24798	-0.6246	0.936312	1.49294
10.1	-2.67611	-0.16286	1.28698	5.75066	-2.05598	16.774	3.50996	-1.3764	-3.20567	-3.65579	1.16035	-0.60155	-1.70621	1.05763	-3.36402	0.811981	0.625188	-2.21869	1.2979	-2.45401	-1.16551	3.02567	-0.81664	-2.95009	-1.3193	-0.71433	-2.34153	-1.29826	-2.33003	-1.39524	1.47259	-1.36656	-0.37061	-0.10608	-1.06048	-0.89215	0.390545	0.012188	-3.64695	-1.50214	-0.84528	0.191624	-0.87742	0.399555	-1.53657	-2.41716	-0.86463	0.258232	1.88373
10.2	-2.37951	-0.21487	1.16048	5.87657	-1.9454	16.5559	3.6948	-1.37593	-3.13642	-3.67853	1.15366	-0.245	-1.45863	1.02553	-3.1726	0.797212	0.481234	-2.23113	1.02569	-2.46502	-1.13348	3.03969	-0.84575	-2.78832	-1.18663	-0.72711	-2.59204	-1.31044	-2.45199	-1.5865	1.61844	-1.94233	-0.41318	0.087036	-0.89141	-0.6581	0.015528	-0.03976	-3.58172	-1.29497	-0.92603	0.16927	-0.68143	0.706976	-1.31301	-2.46012	-0.86172	-0.23748	2.20526
10.3	-2.09126	-0.23528	1.0872	6.10119	-1.59394	15.8146	3.90189	-1.266	-3.00326	-3.67106	1.00604	-0.10347	-1.72104	1.02187	-3.05811	0.860985	0.443267	-2.16752	0.982741	-2.4464	-1.15659	3.11945	-0.92477	-2.79562	-1.40681	-0.67952	-2.56765	-1.31436	-2.65319	-1.84743	1.69181	-2.09776	-0.54784	0.040072	-0.57699	-0.59032	-0.19706	-0.19776	-3.53435	-1.34552	-1.14172	-0.03877	-0.52667	0.842211	-1.36958	-2.61353	-0.74686	-0.51899	2.25593
10.4	-1.44833	-0.26767	1.10457	6.26937	-1.34648	15.1037	4.39303	-1.16992	-2.91285	-3.71544	0.878265	-0.21933	-1.65955	1.00869	-3.00407	0.796231	0.494832	-2.24028	1.20486	-2.44582	-1.06855	2.98789	-0.78461	-2.97198	-1.40603	-0.75031	-2.57302	-1.27082	-2.6879	-1.384	1.7649	-2.02759	-0.70415	0.046438	-0.03126	-0.67828	-0.30478	-0.20903	-3.57284	-1.11234	-0.45887	-0.58159	-0.31387	0.82924	-1.62778	-2.85932	-0.61387	-0.6219	2.01774
10.5	-1.09654	-0.26766	1.35652	6.37135	-1.43578	14.7953	4.82849	-1.07055	-2.84799	-3.63383	0.788714	-0.61055	-1.65161	1.21449	-3.08454	0.830204	0.537211	-2.30145	1.72427	-2.4631	-0.97315	3.00661	-0.75844	-2.9736	-1.5432	-0.77787	-2.30544	-1.2251	-2.93548	-1.39181	2.00193	-1.62399	-0.81413	0.071468	0.601177	-0.81988	-0.21049	-0.13985	-3.41326	-0.92953	0.204912	-0.93757	-0.0667	0.81831	-1.77534	-3.06497	-0.47982	-0.75766	1.83982
10.6	-1.21747	-0.30195	1.30579	6.35514	-1.56262	14.7562	5.31037	-1.01596	-2.943	-3.53369	0.593297	-0.72074	-1.51907	1.21283	-3.09932	0.935812	0.428264	-2.47873	1.54577	-2.52224	-0.90054	2.82914	-0.83492	-2.87606	-1.44231	-0.77751	-2.26058	-1.19319	-2.89523	-1.42872	2.14785	-1.62489	-0.84523	0.138466	0.907108	-0.93474	-0.2154	-0.06301	-3.04154	-0.8131	0.217906	-0.83437	-0.39276	0.713989	-1.79342	-3.15749	-0.42041	-0.97454	1.5932
10.7	-1.6609	-0.26162	1.194	6.19724	-1.61528	14.583	4.99674	-1.1023	-2.98987	-3.34841	0.478025	-0.67619	-1.56351	1.56152	-3.07001	1.16438	0.490786	-2.49278	1.50082	-2.537	-0.80148	2.83866	-1.02672	-2.86435	-1.5049	-0.76352	-2.06976	-1.20758	-3.00258	-1.77432	2.11952	-1.74605	-0.85991	0.24124	0.96732	-0.95249	-0.30216	-0.12541	-2.85623	-1.06261	-0.02196	-0.81576	-0.81633	0.887639	-1.61417	-3.0658	-0.52821	-1.00359	1.38411
10.8	-1.98556	-0.18794	0.948542	5.95191	-1.61454	14.0915	4.46701	-1.14061	-3.15949	-3.23556	0.250331	-0.59146	-1.8725	1.45812	-3.03051	1.63105	0.541044	-2.41585	1.23406	-2.54321	-0.75486	2.6214	-1.18025	-2.9368	-1.50555	-0.71753	-2.06824	-1.25266	-2.93465	-1.91622	1.84045	-1.82698	-0.83749	0.235226	0.864089	-1.03774	-0.25694	-0.13903	-2.89219	-1.19671	-0.7344	-0.42114	-0.56923	1.13318	-1.5203	-2.97175	-0.62697	-1.09223	1.2506
10.9	-1.95737	-0.15108	0.835101	5.62236	-1.70294	13.6568	3.80516	-1.23014	-3.19607	-3.28569	0.355909	-0.15251	-2.4027	1.62938	-3.07457	1.95445	0.662654	-2.35859	1.33867	-2.50522	-0.77597	2.40254	-1.10913	-3.04379	-1.5307	-0.75754	-2.02928	-1.27556	-2.98062	-1.85509	1.53899	-1.59492	-0.87231	0.289325	0.570513	-1.01562	-0.30104	-0.20901	-3.12015	-1.15254	-0.97625	0.084424	0.150742	1.17103	-1.32225	-2.6402	-0.70745	-0.69506	1.29439
11	-2.05802	-0.24675	0.733089	5.3592	-1.70015	14.0322	3.24313	-1.29767	-3.12827	-3.34623	0.351739	-0.35592	-2.58972	1.53619	-3.08911	2.00089	0.795723	-2.40229	1.18751	-2.5197	-0.81099	2.28607	-0.88728	-3.01733	-1.63577	-0.76928	-2.1113	-1.23753	-3.04379	-1.77028	1.25673	-0.98515	-0.83209	0.229583	0.486574	-0.95674	-0.07308	-0.34683	-3.25766	-1.00626	-1.27824	0.303449	0.794015	0.972225	-1.28592	-2.65976	-0.71107	-0.05803	1.51654
11.1	-2.22703	-0.36773	0.665722	5.16507	-1.74482	14.4278	2.83875	-1.34248	-3.04238	-3.40464	0.520539	-0.35196	-2.24501	1.72707	-3.08518	1.99385	0.919043	-2.44267	0.98565	-2.50736	-0.87538	2.23061	-0.57358	-3.09772	-1.56257	-0.80449	-2.28693	-1.21902	-3.06718	-1.37241	1.05371	-0.70819	-0.83142	0.282325	0.386882	-0.84338	0.478467	-0.57411	-3.41947	-1.14835	-1.3253	0.223948	0.537909	0.828357	-1.29888	-2.55811	-0.78113	0.753029	1.6483
11.2	-2.49728	-0.41128	0.670273	5.12411	-1.50179	14.9254	2.36256	-1.41868	-3.06573	-3.42744	0.522373	-0.79737	-1.5306	1.90535	-3.12343	2.05349	1.02714	-2.45413	1.22108	-2.52644	-1.00415	2.16046	-0.27601	-3.04405	-1.57968	-0.80899	-2.40657	-1.21618	-3.07989	-0.92953	0.761891	-0.91607	-0.80302	0.276907	0.472608	-0.93245	0.945904	-0.76699	-3.63808	-1.16658	-1.60934	-0.10944	0.28799	0.787201	-1.48501	-2.46304	-0.80637	1.00781	1.60077
11.3	-2.315	-0.40575	0.560378	5.23958	-1.49548	14.4819	2.05474	-1.35398	-3.13724	-3.48222	0.508357	-0.62951	-0.78179	1.93609	-3.1895	2.9059	1.01063	-2.48027	1.49781	-2.50956	-1.18349	1.92888	-0.36774	-2.97214	-1.21616	-0.72831	-2.56254	-1.28878	-2.84919	-0.8131	0.607184	-1.66463	-0.78167	0.364046	0.215216	-1.03103	1.22388	-0.96361	-3.86589	-1.10052	-1.73103	-0.46033	-0.02627	0.540632	-1.69568	-2.12447	-0.64239	0.765519	1.46525
11.4	-2.21937	-0.39215	0.349778	5.23652	-1.55639	14.4478	1.78766	-1.30524	-3.2596	-3.53705	0.515349	-0.30836	-0.89517	2.17337	-3.17789	3.65565	1.11104	-2.55961	2.14913	-2.43182	-1.1602	1.71833	-0.45553	-3.04639	-1.22714	-0.64871	-2.36444	-1.31696	-2.89332	-0.49467	0.482395	-2.19986	-0.78746	0.327789	0.049677	-1.163	0.89567	-1.1534	-3.98935	-0.92088	-2.04367	-0.67657	0.129903	0.295364	-1.85996	-2.0942	-0.66323	0.526115	1.34437
11.5	-2.13984	-0.39117	0.13724	5.19556	-1.82593	14.0442	1.61	-1.23628	-3.46423	-3.53355	0.479344	0.079891	-1.0338	2.09454	-3.20181	4.26242	1.17601	-2.56944	2.55735	-2.44384	-1.05609	1.54689	-0.48855	-3.25258	-1.28665	-0.62001	-2.30097	-1.34095	-2.92538	-0.5952	0.50617	-2.50146	-0.766	0.315915	-0.08665	-1.14222	0.762573	-1.30247	-4.0661	-0.8948	-1.79986	-0.88644	0.096472	0.440465	-1.91781	-2.32488	-0.73663	0.259517	1.25306
11.6	-2.2372	-0.32232	0.078027	4.95097	-2.01523	13.895	1.65389	-1.27666	-3.53039	-3.54218	0.54128	-0.20165	-1.42187	2.37493	-3.23033	4.45119	1.39961	-2.39122	3.13782	-2.47773	-1.09602	1.39973	-0.26102	-3.4185	-1.60974	-0.62213	-2.08746	-1.34228	-3.17432	-0.22137	0.4941	-2.79115	-0.75287	0.35012	0.096909	-1.33541	0.355108	-1.43029	-4.17056	-1.08037	-1.95158	-1.16039	0.192016	0.726228	-2.00783	-2.5675	-0.99802	0.133178	1.09725
11.7	-2.06117	-0.34283	0.160687	4.80736	-2.00922	13.2212	1.58694	-1.31628	-3.51697	-3.50049	0.466046	-0.47628	-1.7919	2.41816	-3.30144	5.20883	1.55755	-2.1311	3.65339	-2.59893	-1.24359	1.48371	0.040854	-3.39421	-1.70622	-0.61656	-2.14435	-1.38267	-3.07695	-0.13564	0.591431	-3.0175	-0.76565	0.435829	0.277863	-1.54348	0.212541	-1.48809	-4.19274	-1.28535	-1.86488	-0.93424	0.151283	1.02317	-2.06771	-2.70448	-1.07361	0.156085	0.983591
11.8	-1.55548	-0.42002	0.14779	4.62324	-1.89936	13.0282	1.72277	-1.33645	-3.35343	-3.42883	0.339832	-0.81528	-2.2573	2.82639	-3.32016	6.19953	1.75016	-1.90019	4.27675	-2.64981	-1.2715	1.82227	0.070452	-3.1289	-1.6351	-0.60194	-2.17693	-1.42551	-2.93925	0.293027	0.524886	-2.78111	-0.78817	0.376694	0.521593	-1.89543	-0.31301	-1.54421	-4.19917	-1.25648	-1.26126	-0.21425	0.133684	1.11897	-2.21878	-2.80858	-0.88674	0.680476	0.889782
11.9	-0.84923	-0.55308	0.177183	4.37774	-1.84477	12.7851	2.10745	-1.28923	-3.41772	-3.42089	0.208536	-0.63647	-2.64929	3.02589	-3.31686	7.50686	1.7653	-1.82566	4.46987	-2.74521	-1.22081	2.3603	-0.00242	-2.91942	-1.6663	-0.66474	-2.3285	-1.44642	-2.82308	0.352866	0.395537	-2.457	-0.76166	0.305339	0.45953	-2.01807	-0.46312	-1.62744	-4.09915	-1.34827	-0.42046	1.59041	-0.20409	1.65135	-2.30761	-2.82685	-0.66534	1.36045	0.873231
12	0.148691	-0.59399	0.012975	4.0985	-1.9143	12.9288	2.58991	-1.27145	-3.26338	-3.38441	0.097359	-0.41578	-2.7442	2.93549	-3.30484	8.28843	1.60435	-1.79634	4.05627	-2.75337	-1.08541	2.75638	-0.16123	-2.92345	-1.64849	-0.70918	-2.22088	-1.43121	-2.74952	0.145935	0.111327	-2.32126	-0.7717	0.188695	0.389215	-1.98626	-0.68116	-1.77215	-4.08387	-1.24647	-0.1439	2.36355	-0.42877	1.8526	-2.41913	-3.10136	-0.45737	1.66515	0.740017
12.1	0.871634	-0.56272	-0.0371	3.91201	-1.87122	12.8475	2.72176	-1.22381	-3.21275	-3.17511	0.095435	-0.27303	-2.56244	2.62851	-3.33561	9.07602	1.48147	-1.82426	3.24761	-2.6974	-1.03304	2.94986	-0.19705	-3.19701	-1.91033	-0.7473	-1.95628	-1.368	-2.95503	-0.07197	-0.05436	-2.33232	-0.8485	0.198488	0.20031	-1.76532	-0.65048	-1.94461	-3.99386	-1.48243	-0.76837	2.31921	-0.38291	1.87465	-2.40648	-3.21472	-0.45765	1.57534	0.497597
12.2	1.54159	-0.43303	-0.23932	3.78656	-1.71632	12.4807	2.60876	-1.26638	-3.02941	-2.76639	0.04435	-0.13253	-2.43628	2.32247	-3.42828	9.60774	1.34902	-1.89915	2.75356	-2.64031	-0.97608	2.57932	-0.26503	-3.26713	-1.63552	-0.7712	-1.70135	-1.30454	-2.91285	-0.422	-0.16866	-2.02054	-0.96729	0.288045	0.110053	-1.75054	-0.6233	-2.10309	-3.83668	-1.4205	-1.13561	0.855482	0.298189	1.12841	-2.13143	-3.12456	-0.40174	1.14994	0.357643
12.3	1.87849	-0.41625	-0.10659	3.73862	-1.4272	12.229	2.5453	-1.24577	-2.95065	-2.46734	-0.02068	-0.29673	-2.21579	2.11615	-3.54467	10.1676	1.23482	-2.05514	2.18956	-2.6514	-1.15007	2.29908	-0.37429	-3.20698	-1.6847	-0.82852	-1.70515	-1.2685	-2.9634	-0.57438	-0.19763	-1.8902	-1.00107	0.369198	0.156317	-1.66307	-0.55311	-2.22269	-3.67408	-1.73259	-0.99113	-0.18431	0.694837	0.632725	-1.55111	-2.7415	-0.4819	0.809431	0.194129
12.4	2.48997	-0.40483	-0.15078	3.53878	-1.40476	11.7493	2.59507	-1.21003	-2.56128	-2.39375	-0.12337	0.121877	-2.06026	1.893	-3.58482	10.8854	1.21687	-2.25365	1.97242	-2.68725	-1.29372	2.02172	-0.34168	-3.19882	-1.58949	-0.89599	-1.74406	-1.26051	-2.80471	-0.4851	-0.26799	-2.09015	-0.99914	0.424632	0.104256	-1.76519	-0.11584	-2.35179	-3.5325	-1.74151	-0.83137	-0.39316	0.77672	0.273887	-1.03275	-2.55085	-0.59448	0.541906	0.195552
12.5	3.01232	-0.39717	0.052528	3.41701	-1.11261	11.2388	2.51495	-1.17771	-1.98861	-2.50612	-0.24486	0.346165	-2.22638	1.82576	-3.55078	11.8475	1.36981	-2.34165	1.59998	-2.59435	-1.46989	2.06856	-0.35634	-3.36002	-1.88183	-0.91392	-1.724	-1.30111	-2.85623	-0.1121	-0.40549	-2.65228	-1.05151	0.288242	0.169359	-1.76685	0.104993	-2.47927	-3.36085	-1.57152	-1.15555	-0.06647	0.491243	0.302002	-0.76291	-2.63869	-0.61744	0.25697	0.177738
12.6	3.51342	-0.38848	-0.07508	3.12677	-0.76126	10.596	2.04978	-1.19367	-1.23364	-2.66803	-0.26247	0.482825	-2.17414	1.80997	-3.50693	13.0557	1.72556	-2.36672	1.59235	-2.52844	-1.40625	1.91768	-0.23618	-3.54467	-1.86596	-0.92538	-1.74869	-1.34048	-2.84958	0.1553	-0.67865	-2.5729	-1.04987	0.126758	-0.06894	-1.81545	0.021361	-2.65533	-2.97527	-1.44117	-2.10776	0.607628	0.484202	0.478119	-0.87858	-2.619	-0.65938	0.160042	0.227717
12.7	3.62371	-0.38773	-0.03946	2.90295	-0.48763	10.3116	1.56984	-1.14517	-0.87617	-2.81191	-0.20458	0.029285	-2.56127	1.80886	-3.42855	13.7246	2.04365	-2.22289	1.46329	-2.34556	-1.14676	1.89604	-0.18317	-3.57469	-1.94934	-0.91263	-1.81975	-1.38521	-2.8737	-0.25756	-0.90285	-1.99126	-1.01581	0.180438	-0.2823	-1.63353	-0.49345	-2.82358	-2.57173	-1.36721	-2.42085	0.259229	0.868016	0.23598	-1.09891	-2.66983	-0.67973	-0.09132	0.254473
12.8	3.3253	-0.38464	-0.33858	2.62805	-0.50228	10.119	1.15074	-1.0401	-0.68541	-2.90447	-0.13719	-0.30111	-2.66386	1.65945	-3.38584	13.9008	2.17642	-2.08002	2.21112	-2.20128	-0.91563	1.67099	0.003236	-3.52411	-1.86572	-0.98723	-1.97656	-1.39128	-2.83657	-0.25458	-1.11911	-1.38795	-0.92488	0.227238	-0.54788	-1.35802	-0.4414	-2.94851	-2.1742	-1.38683	-2.37526	0.031462	1.13081	0.126609	-1.36887	-2.68489	-0.7641	-0.35936	0.293085
12.9	2.68998	-0.38905	-0.47574	2.52947	-0.85356	10.5786	0.850556	-0.96835	-0.77468	-2.97334	-0.12837	-0.3124	-2.69244	1.75382	-3.34104	13.8768	2.06975	-1.85166	3.07291	-2.07234	-0.69571	1.49594	0.215516	-3.47112	-1.67791	-0.99824	-2.00851	-1.40764	-2.77636	-0.44419	-1.15486	-1.30622	-0.96924	0.2182	-0.55044	-1.14616	-0.36478	-2.97527	-2.12566	-1.10136	-2.55454	-0.34696	1.42933	-0.24101	-1.34173	-3.08016	-0.83153	-0.58734	0.352728
13	2.01268	-0.40122	-0.43915	2.4496	-0.94416	10.9897	0.845992	-0.98432	-0.6827	-2.93746	-0.1814	-0.13464	-2.09748	1.5209	-3.27505	14.302	1.90819	-1.6244	4.2988	-2.09838	-0.59137	1.61353	0.527336	-3.42702	-1.76205	-1.05204	-2.10421	-1.34282	-2.88738	0.138315	-1.06558	-1.50953	-0.99352	0.072371	-0.50505	-1.07267	0.191743	-2.90718	-2.31087	-1.22366	-2.85414	-0.02085	0.944641	0.162695	-1.2079	-3.25498	-0.84673	-0.69327	0.449583
13.1	1.98798	-0.42909	-0.21676	2.75267	-0.99797	11.6328	0.967029	-1.09891	-0.81476	-2.88895	-0.14533	-0.39163	-1.26058	1.10476	-3.27468	14.8026	1.70309	-1.48782	4.72441	-2.19299	-0.47296	2.14348	1.04086	-3.5235	-2.20128	-1.01397	-1.95689	-1.32079	-3.09193	0.385882	-0.73209	-1.56362	-0.94746	-0.05482	-0.45384	-1.13344	-0.15439	-2.8048	-2.6513	-1.72822	-3.48927	-0.07513	0.618337	-0.01679	-1.09139	-3.2132	-0.93622	-0.75278	0.362492
13.2	2.41558	-0.44186	-0.12913	2.9042	-0.77395	11.549	1.07223	-1.26417	-1.09457	-2.84296	-0.06805	-0.6188	-0.57005	0.389468	-3.26707	15.339	1.54678	-1.39886	4.81526	-2.32749	-0.41779	2.66247	1.45318	-3.45772	-2.77881	-1.01266	-1.90563	-1.28057	-3.32336	0.924713	-0.49873	-1.32545	-0.82813	-0.12006	-0.61028	-1.27677	-0.13841	-2.78881	-2.93338	-2.08078	-3.30588	-0.14759	0.590207	-0.07001	-1.25258	-3.11186	-1.01453	-1.03751	0.201878
13.3	2.91311	-0.57759	-0.18859	2.83823	-0.6539	11.2621	0.802165	-1.32018	-1.31882	-2.87881	-0.12974	-0.57206	-0.86113	0.277359	-3.29962	15.491	1.30711	-1.38167	3.9773	-2.42248	-0.47646	2.68087	1.72254	-3.33668	-2.76636	-0.96625	-1.91037	-1.33567	-3.30485	0.87058	-0.50254	-1.45497	-0.74045	-0.18839	-0.7528	-1.55589	-0.52956	-2.86711	-2.99058	-2.19806	-3.68307	-0.28305	0.813825	-0.34922	-1.45255	-2.66867	-1.17495	-1.23496	0.047412
13.4	2.90976	-0.53127	-0.43759	2.36419	-0.52463	10.5283	0.784548	-1.23853	-1.44927	-2.91608	-0.25738	0.474305	-1.35549	0.622595	-3.29756	15.7974	0.994668	-1.44582	3.36935	-2.42849	-0.50873	2.09104	1.62805	-3.00347	-2.45697	-0.83451	-2.19245	-1.37363	-3.16882	0.399576	-0.68956	-1.54527	-0.79254	-0.24296	-0.95368	-1.68422	-0.35041	-3.00853	-3.02679	-1.99232	-3.70937	-0.36575	0.946192	-0.21635	-1.63169	-2.44553	-1.242	-1.13326	0.032277
13.5	2.59361	-0.52276	-0.26854	2.05305	-0.67848	10.3338	0.853542	-1.16128	-1.6133	-2.93201	-0.50082	0.969051	-1.69136	1.22019	-3.3169	15.2948	0.830151	-1.48783	2.76549	-2.38369	-0.50939	1.80606	1.39901	-2.92033	-2.25893	-0.80093	-2.19486	-1.41511	-3.2297	-0.40529	-0.7962	-1.91998	-0.85299	-0.27471	-1.0872	-1.71034	-0.2163	-3.0859	-2.89115	-1.74408	-3.49331	-1.01013	0.47508	0.119248	-1.67584	-2.06072	-1.15313	-0.97594	0.081111
13.6	2.21359	-0.31589	0.05592	1.94963	-0.79718	9.90889	1.22741	-1.08698	-1.70354	-3.00377	-0.44847	1.07787	-1.52517	1.68491	-3.39526	14.7542	0.591709	-1.64188	2.63739	-2.30047	-0.57323	1.34887	1.04843	-2.88692	-2.42685	-0.71537	-2.1688	-1.40808	-3.32297	-1.03393	-0.95113	-2.25467	-0.95465	-0.43702	-1.28373	-1.56318	-0.15376	-3.14466	-2.80464	-1.2852	-2.84196	-1.72283	0.30151	0.180247	-1.4092	-2.1743	-1.08105	-0.89823	-0.03086
13.7	1.65573	-0.33308	0.169622	1.85393	-0.69466	9.88234	1.13318	-1.04189	-1.64097	-3.03653	-0.51487	0.734753	-1.34655	1.72801	-3.38392	14.017	0.726442	-1.77623	2.55385	-2.33458	-0.57414	1.29185	0.736903	-3.15062	-2.48352	-0.74754	-2.03136	-1.40793	-3.31273	-1.11356	-1.02268	-2.85783	-1.02564	-0.45344	-1.56212	-1.55106	0.126024	-3.20561	-2.60921	-1.11803	-2.98702	-1.89341	0.195954	0.457065	-0.72034	-2.01202	-1.08232	-0.49732	-0.10493
13.8	1.29556	-0.23959	-0.10307	1.77516	-0.31795	9.41707	1.06078	-0.96603	-1.43908	-3.02631	-0.30138	0.76462	-1.49393	1.91822	-3.42158	13.3338	0.718835	-1.91112	2.63428	-2.40465	-0.69927	0.836369	0.523805	-3.12483	-2.2596	-0.71752	-2.09056	-1.39025	-3.05708	-0.984	-1.23668	-3.34545	-1.01638	-0.4187	-1.89141	-1.62171	-0.0281	-3.25335	-2.60863	-1.10267	-3.35052	-1.50008	0.400937	0.512415	0.10389	-1.97457	-1.10011	0.420692	-0.12125
13.9	0.838052	-0.11083	-0.63912	1.7929	-0.26156	9.23189	0.747223	-0.91477	-1.25075	-3.04099	-0.15954	0.548159	-1.51525	2.07439	-3.44543	12.8376	0.857049	-2.05304	2.95228	-2.51738	-0.63181	0.772175	0.377736	-3.34698	-2.1162	-0.74861	-1.91567	-1.38879	-2.93657	-0.61785	-1.25753	-3.7246	-0.9494	-0.24928	-2.14038	-1.6882	0.146685	-3.27905	-2.562	-1.29117	-3.22475	-1.76191	0.186172	0.386169	0.387257	-1.90544	-1.04596	1.1672	0.033368
14	0.958455	-0.11636	-0.83231	1.93484	-0.30391	8.98962	0.68649	-0.84863	-1.24438	-3.16944	0.011795	0.369075	-1.91539	2.25607	-3.57129	12.3137	0.641312	-2.11635	3.23088	-2.55631	-0.66215	0.704661	0.271327	-3.49283	-2.48415	-0.75995	-1.6815	-1.33966	-3.09873	-0.6025	-1.3076	-4.07041	-0.93896	-0.12901	-2.14847	-1.69539	0.329763	-3.29797	-2.5729	-1.37265	-2.99919	-1.99695	0.025352	0.153825	0.188299	-2.21366	-1.0778	1.2544	0.043028
14.1	1.17872	-0.09158	-0.99119	1.88794	-0.44044	9.02077	0.573226	-0.68342	-1.17864	-3.28069	-0.05037	0.036621	-2.18523	1.87792	-3.6088	12.1571	0.5265	-2.18465	3.27903	-2.54814	-0.59227	0.867429	0.426956	-3.83788	-2.8474	-0.73058	-1.36041	-1.26336	-3.28335	-0.5764	-1.25166	-4.4446	-1.01332	-0.1217	-1.98329	-1.72227	0.780842	-3.35086	-2.68008	-1.56049	-2.85392	-2.88262	-0.18137	-0.31126	-0.22878	-2.6464	-1.18526	0.655273	-0.0813
14.2	1.94742	-0.21636	-0.72801	1.71166	-0.21959	8.98691	0.825811	-0.59716	-1.14557	-3.33915	-0.12024	0.038985	-2.52788	1.64037	-3.60664	11.8038	0.431019	-2.24454	3.11123	-2.56713	-0.66127	0.792793	0.711611	-3.9557	-3.24636	-0.65388	-1.18131	-1.10703	-3.44592	-0.81584	-1.16279	-4.58103	-1.12456	-0.25425	-1.87372	-1.90769	0.803382	-3.33101	-2.65778	-1.58663	-2.81603	-2.4896	0.048962	-0.29009	-0.26362	-2.8773	-1.10672	0.191217	-0.12004
14.3	2.39862	-0.13254	-0.574	1.5041	-0.13253	8.69938	1.0068	-0.40287	-0.93915	-3.34667	-0.0765	0.066433	-2.443	1.49105	-3.50352	11.4152	0.418821	-2.26718	2.94851	-2.62435	-0.71784	0.597108	1.06343	-4.18662	-3.0802	-0.57729	-1.16499	-1.05462	-3.29332	-0.95893	-0.86515	-4.39879	-1.13074	-0.38191	-1.86433	-2.00641	0.630662	-3.27745	-2.54306	-1.50991	-2.41371	-2.02183	0.258074	0.414334	-0.00811	-2.70728	-0.90124	-0.23066	0.068485
14.4	2.79392	-0.10209	-0.37906	1.3938	0.107418	8.05627	1.11735	-0.24482	-0.61511	-3.31178	0.032241	-0.2115	-2.39074	1.76413	-3.39356	11.1151	0.401853	-2.30488	2.88904	-2.59523	-0.76456	0.326987	1.30833	-4.26928	-3.02746	-0.55975	-1.27759	-1.03354	-3.23771	-1.19592	-0.65966	-3.98587	-1.0993	-0.37456	-1.86382	-2.10805	0.345015	-3.17952	-2.04266	-1.1521	-1.95575	-1.50176	0.184556	1.99481	0.438292	-2.32864	-0.4308	-0.47567	0.424943
14.5	2.7299	-0.19186	-0.50243	1.23079	0.164055	7.79401	0.93496	-0.11958	-0.45563	-3.29005	0.048122	-0.02239	-2.0218	1.67394	-3.24596	10.4783	0.40975	-2.34452	2.66636	-2.47893	-0.68836	0.219331	1.54258	-4.30746	-2.77028	-0.59622	-1.46048	-1.08173	-3.18387	-1.58402	-0.62888	-3.59425	-0.96521	-0.33629	-1.84545	-1.91906	0.094249	-3.08251	-1.76855	-0.87032	-1.85148	-1.84179	0.181883	3.27635	0.758516	-2.19481	-0.04694	-0.67856	0.863421
14.6	2.4453	-0.27899	-0.48345	1.10749	0.123547	7.57057	0.628816	-0.18554	-0.24697	-3.2453	0.030989	0.177945	-1.84454	1.76461	-3.28708	10.1822	0.517474	-2.40658	2.11903	-2.36406	-0.72998	0.176243	1.5363	-4.40391	-2.6454	-0.64039	-1.42189	-1.07894	-3.27106	-1.91883	-0.88175	-3.42733	-0.89366	-0.44235	-1.80247	-1.73387	-0.30741	-2.99833	-1.64468	-0.89666	-1.6035	-2.631	0.306088	3.87755	0.694278	-2.55012	0.327517	-0.19316	1.20718
14.7	2.00107	-0.30794	-0.22853	0.9075	-0.06486	8.2307	0.51208	-0.34312	-0.23802	-3.29498	-0.03001	1.15399	-1.97558	1.58285	-3.38442	9.9614	0.566786	-2.44198	1.79443	-2.27538	-0.76874	0.112112	1.29114	-4.32056	-2.39163	-0.56747	-1.37588	-1.0893	-3.23232	-1.90565	-1.00688	-3.68489	-0.81398	-0.58535	-1.80677	-1.65125	-0.75469	-2.96278	-1.7054	-1.34242	-1.533	-2.83315	0.405498	3.61779	0.429802	-2.83903	0.25922	0.262838	1.48289
14.8	1.71838	-0.24184	0.023121	0.867471	-0.24995	8.72702	0.232842	-0.42247	-0.31405	-3.32527	-0.08305	1.41577	-2.46503	1.61468	-3.49817	10.2252	0.605065	-2.43443	1.50178	-2.30183	-0.88944	0.229896	0.939207	-4.49224	-2.25622	-0.57582	-1.36336	-1.1319	-3.10039	-1.51125	-0.93356	-4.14531	-0.7856	-0.62453	-1.79411	-1.74559	-0.75759	-3.0374	-1.84348	-1.78153	-1.61995	-2.22271	0.070075	3.05925	0.118541	-3.09513	0.013164	0.659511	1.37582
14.9	1.72822	-0.19991	0.127004	0.78525	-0.30295	9.227	0.14595	-0.48559	-0.51301	-3.34782	-0.16198	1.63115	-2.88087	1.32598	-3.40247	10.5047	0.701855	-2.38156	1.10804	-2.33186	-0.85621	0.57761	0.821819	-4.36694	-2.40027	-0.58282	-1.55142	-1.13489	-3.00706	-1.52931	-0.86711	-4.61919	-0.80328	-0.6189	-1.83377	-1.98464	-0.40226	-2.92264	-2.00601	-1.9918	-1.46087	-2.19069	-0.27718	2.18462	-0.02658	-3.00634	-0.23404	0.553664	1.12769
15	1.80867	-0.22	-0.14813	0.793894	-0.57609	9.137	0.24822	-0.46292	-0.64031	-3.28169	-0.24339	1.39567	-2.95444	1.02701	-3.25547	10.6263	0.838032	-2.44208	0.738893	-2.42752	-0.68711	0.833278	0.569119	-4.24149	-2.49889	-0.65558	-1.77658	-1.18095	-2.84749	-1.24	-0.85662	-4.86319	-0.92974	-0.62335	-1.93064	-2.06782	0.083251	-2.64738	-2.17893	-2.03133	-1.19253	-2.17345	-0.44129	1.47135	-0.12805	-2.98508	-0.397	0.657191	0.869528
15.1	1.70387	-0.22886	-0.44103	0.619307	-0.83215	8.92129	0.634475	-0.55419	-0.67667	-3.14244	-0.3404	1.24223	-2.66758	0.742656	-3.15655	10.6223	0.950221	-2.39596	0.514187	-2.4421	-0.29813	0.99117	0.464867	-3.88983	-2.47828	-0.69943	-1.79944	-1.20021	-2.93608	-1.46671	-0.97831	-5.11511	-1.04462	-0.64707	-2.03666	-2.05032	0.398754	-2.2715	-2.34417	-1.97349	-1.1815	-2.51109	-0.25001	1.34466	-0.09572	-2.64236	-0.60432	0.812391	0.737326
15.2	1.56192	-0.2611	-0.60344	0.414667	-0.89527	9.17002	1.11664	-0.67315	-0.67976	-3.06684	-0.49199	0.883601	-2.43766	0.556002	-3.189	10.5962	1.01771	-2.29072	0.681263	-2.48211	-0.0573	0.980339	0.341107	-3.59379	-2.4755	-0.684	-1.61725	-1.22683	-3.04591	-1.20881	-1.08136	-5.25311	-1.03353	-0.56927	-1.97861	-1.98583	0.589417	-1.94552	-2.48573	-1.61178	-1.32843	-1.57952	0.042231	1.69114	0.024215	-2.38159	-0.88978	0.725501	0.739663
15.3	1.1804	-0.3171	-0.63893	0.181267	-0.62775	8.92409	1.55517	-0.83175	-0.67407	-3.02827	-0.61905	0.631165	-2.17325	0.761748	-3.21435	10.3644	1.1344	-2.03504	0.892451	-2.49602	0.020867	0.999403	0.559706	-3.55023	-2.72928	-0.76744	-1.38644	-1.17794	-3.32065	-1.34368	-1.28235	-5.11	-1.01058	-0.64785	-1.8795	-1.92918	1.1154	-1.81724	-2.67588	-1.23301	-1.89611	-0.49565	0.397496	1.53192	0.137059	-2.68382	-0.96456	0.47677	0.693838
15.4	1.2	-0.3011	-0.32024	0.120058	-0.49024	8.69312	1.84623	-0.84289	-0.84327	-3.10445	-0.42673	0.591412	-2.0202	0.839121	-3.11647	10.2061	1.23032	-1.82348	0.978947	-2.55501	-0.21101	0.891718	0.619756	-3.54861	-2.79258	-0.76815	-1.2477	-1.21102	-3.40425	-1.46293	-1.33777	-4.72586	-0.96743	-0.73914	-1.67782	-1.9714	1.75426	-1.81048	-2.5983	-1.00951	-1.68815	0.3038	0.56166	1.23882	0.203262	-3.2092	-0.73744	0.306915	0.763069
15.5	1.08408	-0.32583	0.174484	0.132258	-0.61124	8.13565	1.72237	-0.73197	-1.02113	-3.16366	-0.23275	0.737794	-1.07322	1.24839	-2.83245	9.66561	1.31642	-1.72439	1.01069	-2.6289	-0.2316	0.669217	0.699742	-3.52912	-2.70431	-0.86854	-1.12949	-1.24104	-3.46993	-1.3952	-1.33586	-4.44794	-1.00405	-0.88337	-1.5331	-1.95574	2.16846	-1.98217	-2.28062	-0.85455	-1.3627	0.823228	0.654872	1.09919	0.232868	-3.46418	-0.42583	0.487501	0.756788
15.6	1.32468	-0.29308	0.488312	0.175155	-0.62978	7.72541	1.93138	-0.67712	-0.87238	-3.27319	-0.10551	1.66374	0.086857	1.43756	-2.67563	9.47423	1.25669	-1.76523	0.826335	-2.57882	-0.50498	0.403618	0.727362	-3.23255	-2.53274	-0.85238	-0.79126	-1.28031	-3.49304	-1.38308	-1.2442	-4.50129	-0.95753	-0.77359	-1.37501	-1.96139	2.39531	-2.14644	-1.99201	-0.65313	-0.84269	0.983938	0.821807	1.40646	0.413393	-3.03103	-0.16033	0.692557	0.82562
15.7	1.65176	-0.15049	0.494808	0.094932	-0.5083	7.75667	2.16591	-0.60604	-0.59463	-3.28313	-0.22635	2.33587	0.892832	1.49535	-2.62639	8.99216	1.305	-1.9105	0.824338	-2.46561	-0.51202	0.22672	0.887898	-2.85502	-2.58203	-0.87654	-0.57089	-1.2528	-3.48686	-1.16855	-1.27384	-4.42102	-0.98371	-0.63647	-1.15817	-1.80241	2.13233	-2.1905	-2.01537	-0.58238	-0.27233	1.24089	1.04752	1.33906	0.556509	-2.56221	-0.22979	1.15784	0.802564
15.8	2.15097	-0.06574	0.145763	-0.00883	-0.1054	7.48196	2.95504	-0.46892	-0.44289	-3.29572	-0.283	3.00354	0.97208	1.36104	-2.80175	8.65852	1.24172	-2.03252	0.822006	-2.27675	-0.79767	0.087911	0.948803	-2.46008	-2.60774	-0.85996	-0.2919	-1.18681	-3.44026	-1.22751	-1.37287	-4.27466	-0.89966	-0.51475	-1.14727	-1.63778	1.97273	-2.19842	-2.3762	-0.76238	0.085089	0.863014	1.03092	1.00915	0.591588	-2.56547	-0.35299	1.61092	0.704244
15.9	2.49672	0.008918	-0.17971	-0.1796	-0.0123	7.49214	3.14936	-0.24847	-0.24941	-3.18365	-0.28163	3.06677	0.734037	1.53452	-2.91015	8.26851	1.30779	-1.96473	0.794574	-2.31499	-0.71201	0.300049	1.16041	-2.22832	-2.77479	-0.90326	-0.09217	-1.08815	-3.48845	-1.16774	-1.37134	-4.06419	-0.96202	-0.45111	-1.13693	-1.5304	1.72455	-1.99014	-2.72609	-1.17538	0.336172	0.472045	0.697928	0.774987	0.280958	-2.88044	-0.448	2.19683	0.544952
16	2.61502	-0.10868	-0.794	-0.32254	0.322364	6.95064	3.6423	-0.13953	0.370517	-3.04954	-0.29136	3.16202	1.0237	1.84058	-3.00473	8.0807	1.33058	-1.67629	0.985238	-2.42861	-0.81786	0.564004	1.35347	-2.05253	-2.55345	-0.88543	0.245179	-1.01442	-3.28701	-0.71512	-1.23713	-3.7957	-0.92378	-0.50299	-1.24944	-1.69408	1.91545	-1.82608	-2.96796	-1.55016	0.052192	0.146969	0.514596	0.679825	-0.02547	-3.30286	-0.57799	2.31137	0.437993
16.1	2.77028	-0.14127	-1.35578	-0.57835	0.075692	6.91722	3.83399	-0.08129	1.39818	-2.77017	-0.29652	3.14182	1.21365	1.92476	-2.9574	7.90909	1.26444	-1.44986	0.736174	-2.54804	-0.72826	0.780058	1.75701	-1.78255	-2.61739	-0.86325	0.391481	-0.91044	-3.18452	-0.37133	-1.12179	-3.59554	-0.97912	-0.53373	-1.22438	-2.02552	2.24846	-1.70366	-3.15504	-1.92187	-0.58153	-0.15319	0.58363	0.750569	-0.37924	-3.48003	-0.73048	2.23534	0.39384
16.2	2.70266	-0.1629	-1.72826	-0.74913	0.064232	6.66442	4.09657	-0.01719	2.17799	-2.47358	-0.34919	2.72225	1.56841	1.93787	-2.83448	7.79501	1.23051	-1.4662	0.64112	-2.59169	-0.53226	0.674993	2.01347	-1.56533	-2.39213	-0.76885	0.448967	-0.79906	-2.89408	-0.32639	-1.14816	-3.42106	-0.84228	-0.57573	-1.1149	-2.38148	2.43998	-1.77968	-3.14529	-2.12777	-0.90616	0.132977	1.1657	0.495959	-0.4486	-3.43477	-1.0158	1.86129	0.32597
16.3	2.40869	-0.14572	-1.9216	-0.90835	0.016029	6.34427	3.93267	0.190476	3.11926	-2.27905	-0.30021	2.6028	1.50345	1.88999	-2.78527	7.63647	1.00161	-1.78345	0.536615	-2.61469	-0.59202	0.476027	2.1662	-1.1865	-2.24698	-0.75443	0.630464	-0.60753	-2.67397	-0.45221	-1.36719	-3.20549	-0.76351	-0.53738	-0.8229	-2.38935	2.82143	-1.93004	-2.91701	-1.92739	-1.00164	0.622723	1.94973	0.678227	-0.57335	-3.41632	-1.04755	1.4958	0.300191
16.4	2.15031	-0.1552	-1.88147	-0.95037	0.276628	5.98596	3.9056	0.442532	4.00052	-2.22192	-0.21815	2.44478	1.68455	1.56374	-2.83679	7.47773	1.12225	-1.90609	1.10192	-2.648	-0.65141	0.489001	2.26391	-0.60274	-1.87158	-0.79563	0.894044	-0.47147	-2.34606	-0.59042	-1.51122	-2.7474	-0.69165	-0.31351	-0.58552	-2.37993	3.0693	-1.97786	-2.44224	-1.43291	-0.42369	2.12861	2.91812	1.57733	-0.66662	-3.22529	-0.75472	0.981257	0.510447
16.5	2.01	-0.14026	-1.78443	-1.14	0.294547	6.37269	3.79672	0.666324	4.75045	-2.30346	-0.05732	2.57194	1.14072	0.986802	-2.87644	7.44341	1.05677	-1.81521	1.89131	-2.67883	-0.83863	0.561248	2.04888	-0.07502	-1.54672	-0.93039	1.20928	-0.31831	-1.90268	-0.51428	-1.49143	-2.54121	-0.68445	-0.03276	-0.48393	-2.18259	3.29327	-1.74522	-2.03662	-0.80068	0.545505	3.60441	3.70805	2.99918	-0.84904	-3.11839	-0.36533	0.69991	1.0204
16.6	1.73151	-0.10693	-1.68665	-1.1939	0.135567	6.95435	3.79627	0.870824	4.82126	-2.3427	0.06379	2.40919	0.783662	0.919897	-2.80241	7.31998	1.16554	-1.5253	2.61172	-2.72947	-0.5612	1.13958	1.79856	0.233485	-1.28298	-0.97638	1.45213	-0.17332	-1.46579	-0.05756	-1.30512	-2.91504	-0.83971	0.200169	-0.55201	-2.3213	3.24415	-1.22686	-2.02046	-0.43535	1.91537	4.17112	3.72887	3.84814	-1.04909	-2.98943	-0.19128	0.699006	1.57773
16.7	1.19118	-0.02918	-1.50048	-1.27057	0.089442	7.25542	3.59174	1.1302	5.02169	-2.41663	0.164484	2.27967	0.149349	1.32632	-2.85061	7.4515	1.04261	-1.39959	3.60316	-2.83769	-0.56799	1.75974	1.41056	0.10672	-1.11866	-1.05594	1.47216	0.047322	-1.13385	0.697979	-1.12677	-3.36957	-1.03572	0.243873	-0.64655	-2.4136	3.25965	-0.76588	-2.2681	-0.36956	2.55755	4.03924	3.31312	3.71488	-1.25317	-3.40524	-0.45239	1.37394	2.02309
16.8	1.02771	-0.05706	-1.53312	-1.24856	0.188746	6.94966	3.23631	1.5122	5.35248	-2.45322	0.145276	2.28958	0.166084	1.85826	-2.96522	7.39278	1.07611	-1.1626	4.31602	-2.86919	-0.6494	2.49435	1.2366	-0.17568	-1.49074	-1.04423	1.43483	0.215507	-1.15863	1.65421	-1.19834	-3.51479	-1.27235	0.25249	-0.60264	-2.53462	3.26441	-0.59676	-2.4724	-0.50061	2.59177	3.14519	2.77628	3.16146	-1.47135	-3.67186	-0.63561	1.93309	2.41625
16.9	1.08525	-0.16216	-1.58169	-1.37915	0.169243	6.42637	2.89835	1.76762	5.57329	-2.55451	0.000898	2.161	0.204128	1.75185	-3.19445	7.82838	0.977572	-1.04672	4.76629	-2.91496	-0.90028	2.34593	1.0491	-0.42251	-1.80357	-1.06221	1.39789	0.357422	-1.32421	2.61331	-1.3421	-3.67895	-1.33186	0.185086	-0.65004	-2.57651	3.31208	-0.70226	-2.58315	-0.68724	2.09237	2.49483	2.78524	2.61987	-1.67971	-3.90255	-0.77428	2.57776	2.7189
17	1.3227	-0.1731	-2.17163	-1.52856	-0.09829	6.15962	2.58711	2.00899	5.70235	-2.64366	-0.07622	2.25915	0.854658	1.48652	-3.31752	8.33776	0.896119	-0.78096	4.87929	-2.85018	-0.97182	2.12843	0.821476	-0.51934	-1.82492	-0.94243	1.60496	0.463696	-1.41605	3.18343	-1.49082	-3.95058	-1.28547	0.107324	-0.8346	-2.67956	3.16694	-0.80999	-2.65865	-0.79253	1.91556	1.59573	2.60768	2.23428	-1.67615	-3.70895	-0.82979	2.59901	2.8579
17.1	1.23875	-0.06104	-2.42254	-1.70944	-0.27709	5.97966	2.36586	2.1277	5.9767	-2.78022	-0.07943	1.8771	2.13242	1.24524	-3.36887	8.99712	0.777906	-0.69266	5.00339	-2.832	-0.97955	2.00661	0.568854	-0.56212	-1.58649	-0.94071	1.71963	0.629752	-1.45002	3.60804	-1.36335	-4.13372	-1.18311	-0.02178	-1.03372	-2.90565	2.97983	-0.96653	-2.81132	-0.95553	2.1215	1.2189	2.54138	2.22133	-1.59114	-3.84055	-0.95447	2.74736	2.7878
17.2	1.25225	0.206861	-2.78648	-1.83297	-0.32008	5.85413	2.25363	2.18501	6.35536	-2.8397	0.130369	1.75391	3.22567	1.33056	-3.35557	9.36202	0.767309	-0.63957	4.82396	-2.79321	-1.17968	2.30952	0.31737	-0.46508	-1.53003	-0.92018	1.81676	0.777944	-1.50543	3.26225	-1.289	-3.93882	-1.07468	-0.04375	-1.16196	-2.96381	2.79337	-1.11562	-3.00914	-1.1315	1.94459	0.622341	2.01754	2.24992	-1.54719	-3.70004	-1.09266	2.55836	2.63166
17.3	1.11844	0.328966	-2.8038	-1.86727	-0.21497	5.40047	1.98774	2.03773	6.49785	-2.85218	0.34578	1.38608	3.74324	1.45878	-3.16746	9.28117	0.847624	-0.74837	4.04012	-2.73814	-1.08875	2.20997	-0.01241	-0.31131	-1.4251	-0.89546	1.87823	0.805639	-1.54163	2.65889	-1.22785	-3.82022	-1.11201	0.102795	-1.20498	-2.93577	2.90282	-1.27361	-3.2356	-1.3662	2.41509	0.466167	2.00278	2.1238	-1.57865	-3.80745	-1.21868	2.40086	2.42977
17.4	1.08885	0.376959	-2.90713	-1.84745	-0.14201	5.04162	1.68099	1.81422	6.1678	-2.83737	0.477738	0.997336	3.4536	1.53542	-3.00891	8.91342	0.91273	-0.93647	3.0437	-2.70052	-1.09907	1.76108	-0.17627	0.108669	-1.26616	-0.81526	1.65177	0.705403	-1.47239	2.06052	-1.30706	-3.73011	-1.11705	0.253791	-1.42406	-2.90652	3.23533	-1.17842	-3.52761	-1.16943	2.40192	-0.03617	1.79436	1.60762	-1.77019	-3.66086	-1.42392	2.14357	2.31733
17.5	1.00199	0.22059	-2.55437	-1.74213	-0.26011	5.43593	1.45222	1.62636	5.95822	-2.81412	0.411834	1.01717	2.99793	1.62028	-2.89313	8.18655	0.979801	-1.144	2.64611	-2.65478	-1.00869	0.960776	-0.33183	0.334571	-1.21792	-0.75002	1.24725	0.653633	-1.49995	1.59931	-1.48685	-3.56639	-1.23787	0.471453	-1.74007	-3.00307	3.7088	-0.95866	-3.68466	-0.98209	2.70202	0.04698	2.39291	0.939388	-1.90243	-3.82519	-1.56231	1.98833	2.05707
17.6	0.877592	0.14223	-2.45517	-1.75145	-0.28611	6.27475	1.46783	1.44661	5.49962	-2.82864	0.312788	0.952453	2.79851	1.79105	-2.91158	7.67669	1.06148	-1.35679	2.71524	-2.71799	-1.06223	0.471942	-0.31811	0.408684	-1.43651	-0.7892	0.927157	0.668927	-1.59126	1.41481	-1.63095	-3.14097	-1.26572	0.461739	-1.98493	-3.04007	3.5339	-0.75604	-3.73012	-0.73291	2.2757	0.009279	2.78423	0.861814	-2.02458	-3.6991	-1.57185	1.79147	1.88302
17.7	0.682313	0.095525	-2.10095	-1.79649	-0.27597	7.0145	1.6624	1.34121	5.01005	-2.80265	0.261326	1.1244	2.56939	1.76827	-2.91434	7.40196	1.27427	-1.42308	2.76639	-2.75308	-1.08177	0.253512	-0.13688	0.242147	-1.64508	-0.8578	1.36296	0.71846	-1.78692	0.634489	-1.8199	-2.80379	-1.42716	0.281158	-2.02258	-2.98211	3.19875	-0.70885	-3.63347	-0.71693	2.34304	0.195129	3.15985	1.00559	-2.08716	-3.68926	-1.52765	1.72835	1.65265
17.8	0.420405	0.218905	-2.30425	-1.91053	-0.07795	7.25791	1.74022	1.27418	4.59071	-2.84226	0.235846	1.44922	2.47856	1.63208	-2.84209	7.34495	1.59498	-1.28776	2.55531	-2.8114	-1.10879	0.225829	0.241419	0.0393	-1.91349	-0.95517	1.88208	0.65929	-1.93048	0.27226	-1.94218	-2.81465	-1.46809	0.022759	-1.81092	-2.88493	2.79793	-0.81371	-3.29644	-0.39484	2.01366	0.350322	3.09857	1.51799	-2.18228	-3.61144	-1.41426	1.53801	1.47533
17.9	0.209119	0.347098	-2.25882	-1.97825	0.024719	7.48311	1.38445	1.28833	4.20408	-2.6805	0.206139	2.09428	2.37737	1.30373	-2.69889	7.32162	1.7682	-1.09986	2.12912	-2.86775	-1.14119	0.132128	0.611803	-0.31854	-1.97373	-0.98852	2.22933	0.560524	-1.87562	-0.14183	-2.03583	-3.09837	-1.31226	-0.11426	-1.36072	-2.72355	2.71832	-0.70992	-3.02007	-0.35083	2.08807	0.510559	2.65045	1.56791	-2.34864	-3.94596	-1.48789	1.63744	1.22832
18	-0.01678	0.387169	-2.25268	-1.94828	-0.05798	7.34223	0.987558	1.31205	4.01253	-2.38049	0.212903	2.76174	2.39484	1.20295	-2.58816	6.82864	1.85403	-1.05066	2.2468	-2.92575	-1.05696	0.105227	0.635658	-0.64527	-2.11703	-0.94577	2.10137	0.445706	-1.63865	-0.23143	-1.99641	-3.23674	-0.9199	-0.04499	-1.00603	-2.53221	2.48032	-0.63615	-2.84944	-0.37891	1.7563	0.844522	2.06419	1.58663	-2.463	-4.04797	-1.6626	1.75913	0.960111
18.1	-0.01912	0.453243	-2.05384	-1.84997	-0.25635	7.15834	0.752603	1.30736	3.648	-1.91651	0.231023	2.51858	2.98062	1.22047	-2.47401	6.26085	1.86766	-1.22566	2.08441	-2.91648	-0.90978	0.137822	0.391459	-0.85369	-2.05209	-0.98599	2.13448	0.414666	-1.43054	-0.54753	-1.856	-2.94982	-0.58132	0.247416	-0.72701	-2.18118	2.13006	-0.4035	-2.75374	-0.53142	1.76875	1.16509	2.00044	1.60017	-2.63213	-3.8328	-1.83278	2.04263	1.01233
18.2	0.017578	0.378579	-1.69968	-1.69947	-0.42079	6.51989	1.11852	1.24354	3.39292	-1.60195	0.197619	2.10404	2.99699	1.46445	-2.46968	5.74112	1.83053	-1.47167	2.08335	-2.84336	-0.90933	0.396479	0.13994	-0.73574	-2.0705	-0.94111	2.07504	0.354169	-1.34359	-1.07216	-1.74245	-2.40943	-0.26262	0.355852	-0.58747	-1.89481	1.99414	-0.28412	-2.52983	-0.49978	0.865064	1.53235	2.39533	1.38088	-2.83655	-3.42615	-1.90121	2.37117	1.06092
18.3	0.240917	0.309098	-1.09186	-1.30022	-0.40274	6.10804	1.61715	1.18218	3.21955	-1.55149	0.22926	2.08176	3.06112	1.58856	-2.58873	5.47613	1.58219	-1.59119	2.26588	-2.73897	-1.0737	0.439228	-0.11282	-0.38139	-1.8492	-0.94214	2.01897	0.327274	-1.44977	-0.84757	-1.71062	-1.95195	-0.24383	0.430252	-0.56213	-1.52175	2.05583	-0.08298	-2.48822	-0.41862	0.295269	1.68208	2.71134	1.34101	-2.88087	-3.02385	-1.82488	2.57869	1.2784
18.4	-0.04238	0.313843	-0.78962	-0.91639	-0.27208	5.34995	1.99394	1.07599	3.18851	-1.62948	0.558275	2.00283	2.38557	1.64212	-2.67601	5.78915	1.11953	-1.50313	2.63338	-2.59997	-1.12539	0.551677	-0.1788	-0.0411	-1.85091	-0.86888	1.37462	0.203604	-1.52322	-0.30636	-1.73646	-1.77104	-0.24286	0.32875	-0.73408	-1.40481	2.07172	-0.06609	-2.6356	-0.24162	-0.436	2.12864	2.64796	1.45519	-2.74356	-2.73987	-1.66116	2.82292	1.19333
18.5	-0.30733	0.448073	-0.52292	-0.71994	-0.24487	5.50979	1.76958	1.00451	3.13119	-1.78611	0.923097	1.96697	2.13865	1.74028	-2.69546	5.79766	0.814189	-1.3958	3.00232	-2.40562	-1.08149	0.677102	-0.14042	-0.09848	-2.06257	-0.92789	0.995817	0.174582	-1.7733	0.710688	-1.81319	-1.98504	-0.47529	0.259354	-1.02511	-1.36446	2.01426	-0.19625	-2.94298	0.059142	-0.81198	2.24741	2.17652	1.34555	-2.48098	-2.17373	-1.4981	2.87342	1.10517
18.6	-0.82784	0.700953	-0.74069	-0.84371	-0.42327	5.53498	1.40666	0.935043	2.98183	-1.896	1.20076	1.55882	1.58805	1.62649	-2.57464	5.9108	0.662148	-1.48625	2.46785	-2.37118	-0.95576	0.645121	-0.24511	-0.51368	-1.97566	-0.94666	0.593116	0.099761	-1.76736	0.927071	-1.8885	-2.29446	-0.54493	0.402265	-1.27341	-1.315	2.0011	-0.49178	-3.13954	0.157043	-0.72681	2.41218	1.66627	1.32745	-2.34003	-1.77973	-1.55341	2.9402	0.743837
18.7	-0.94963	0.798561	-0.66213	-1.08266	-0.63778	5.80424	0.987562	0.907986	2.72961	-2.04024	1.22648	1.52528	1.56029	1.79922	-2.61377	5.70466	0.805567	-1.60682	2.18876	-2.33411	-1.03462	0.317512	-0.33588	-1.13639	-1.85993	-0.91534	0.634396	0.045201	-1.75694	0.884572	-1.89456	-2.72514	-0.53058	0.558216	-1.40602	-1.18805	1.77425	-0.75879	-3.23617	0.156973	-1.09926	2.65861	1.2329	0.929834	-2.26051	-1.54374	-1.79583	2.74738	0.551325
18.8	-1.16912	0.838205	-0.41938	-1.15196	-0.7063	5.72766	0.539055	0.7782	2.68103	-2.13376	1.21738	1.57834	1.36023	1.88939	-2.54996	5.67949	1.01572	-1.69579	1.88619	-2.46943	-1.03085	0.004398	-0.30091	-1.50301	-1.38723	-0.88211	0.515385	-0.0848	-1.5916	0.412312	-1.95437	-2.90563	-0.23086	0.891094	-1.39179	-1.02096	1.52093	-1.01198	-3.25684	-0.07497	-1.13896	3.63451	1.40681	1.60643	-2.18597	-1.85154	-2.02759	2.42683	0.568563
18.9	-1.4806	0.893478	-0.14473	-0.91845	-0.74552	6.41093	0.186641	0.703218	2.57711	-2.18439	1.42306	1.72112	1.78553	2.19688	-2.40438	5.62676	1.14871	-1.73206	2.2429	-2.41831	-1.11145	-0.00192	-0.07786	-1.52659	-1.2993	-0.88339	0.612118	-0.21694	-1.54849	-0.24719	-1.97739	-3.11475	-0.02086	1.16538	-1.1774	-0.96405	1.53231	-1.12906	-3.26229	0.238444	-1.88831	4.00147	2.0489	1.75955	-2.28462	-2.1632	-1.98571	1.99004	1.00687
19	-1.81789	1.1748	0.040463	-0.6933	-0.75653	6.45771	0.073661	0.66858	2.49648	-2.09678	1.60184	1.59765	1.96035	2.03597	-2.11181	5.70279	1.23353	-1.7176	2.48612	-2.3639	-1.11497	0.384607	0.031785	-1.41182	-1.16065	-0.90974	0.757735	-0.25535	-1.65965	-1.13312	-1.98171	-2.82186	0.171839	1.38823	-0.95496	-1.0447	2.01777	-1.20333	-3.43529	0.628397	-1.62903	4.06722	2.50775	2.08034	-2.43683	-2.76755	-1.93469	1.70964	1.4805
19.1	-1.82523	1.44207	-0.19618	-0.52594	-0.75294	6.57019	-0.01478	0.618543	2.26855	-2.07644	1.75935	1.5637	2.43336	2.16193	-1.90045	5.39775	1.12558	-1.80056	2.71957	-2.18786	-1.12124	0.400809	-0.16073	-1.1918	-0.90459	-0.92245	0.888898	-0.28601	-1.71375	-1.8373	-1.95405	-2.16031	0.168953	1.45129	-0.84019	-1.08926	2.5966	-1.22335	-3.61297	0.999699	-1.29092	3.49731	2.11724	1.87516	-2.32004	-3.23257	-1.83337	1.47165	1.87498
19.2	-1.73713	1.56447	-0.61948	-0.56099	-0.5438	5.85212	-0.13997	0.448148	2.07471	-2.06029	1.68561	1.68976	2.67754	2.34736	-1.80481	5.09454	1.18929	-1.91931	2.54055	-2.05309	-0.92762	0.512287	-0.23502	-1.11103	-0.64363	-0.92237	1.05981	-0.24919	-1.87051	-1.48466	-1.9749	-1.50838	0.397506	1.35027	-0.85222	-1.10274	2.46962	-1.36535	-3.80115	0.694824	-0.43449	2.79386	1.61108	1.59387	-2.06674	-3.74953	-1.79219	1.31073	1.98051
19.3	-1.50225	1.44127	-0.54761	-0.56595	-0.3361	5.93096	-0.20677	0.433459	1.77106	-2.19374	1.5411	1.97078	3.097	2.74988	-1.87113	4.89052	1.16314	-2.03105	2.24532	-2.01763	-0.84182	0.262917	-0.32418	-0.99292	-0.23664	-0.93155	0.879666	-0.22083	-1.75725	-1.02488	-2.04084	-1.13468	0.701276	1.27237	-0.9435	-0.99404	2.09667	-1.53114	-3.86286	0.152543	0.00012	1.80691	1.32195	1.35471	-1.90503	-4.19509	-1.80323	1.08046	1.93472
19.4	-1.56219	1.30547	-0.50958	-0.41301	-0.28263	5.63206	-0.04565	0.512874	1.24366	-2.24327	1.39078	1.83449	3.22661	2.7816	-2.0731	5.16852	1.19186	-1.98526	1.7067	-2.02994	-0.78	0.252607	-0.31356	-1.20534	-0.40099	-0.88384	0.66604	-0.17324	-1.75994	-0.4935	-2.19455	-0.9119	0.988901	1.24711	-0.99898	-0.87935	1.62508	-1.69456	-3.94319	-0.38844	0.235526	1.10481	1.56813	0.622519	-2.02561	-4.61822	-1.80619	0.955938	1.72412
19.5	-1.46064	1.17028	-0.32583	-0.4501	-0.58334	5.86785	0.005075	0.611141	0.86815	-2.34567	1.30495	1.6438	3.18628	2.70032	-2.29703	5.59017	1.15337	-1.88106	1.23272	-2.13834	-0.83706	-0.13053	-0.50403	-1.37591	-0.51545	-0.82107	0.317481	-0.16741	-1.79755	-0.76731	-2.22981	-0.7103	1.10172	1.21331	-1.09138	-0.78177	1.48937	-1.8249	-4.00931	-0.56546	-0.01095	0.972431	1.56775	0.434627	-2.08282	-4.87608	-1.90523	0.855408	1.57601
19.6	-1.27926	1.04999	-0.15595	-0.3776	-0.74603	5.83659	-0.1528	0.570582	0.625467	-2.35857	1.25814	1.53719	3.38403	2.58725	-2.37533	5.52052	1.11479	-1.96204	0.829863	-2.24993	-0.72282	-0.31857	-0.54233	-1.43941	-0.59103	-0.69599	0.129742	-0.23257	-1.86018	-1.20784	-2.32304	-0.87827	0.991372	1.15458	-1.05725	-0.63856	1.63353	-1.96729	-4.00656	-0.88141	-0.04394	0.853395	1.3696	0.204973	-2.05425	-5.04352	-1.84056	0.971669	1.4344
19.7	-1.25123	1.12212	0.043298	-0.56337	-0.60744	6.08456	-0.57627	0.486428	0.831144	-2.47538	1.18913	1.6778	4.2151	2.49651	-2.38504	5.31437	1.06077	-2.04648	0.661539	-2.30605	-0.78427	-0.48336	-0.55256	-1.06749	-0.14976	-0.66647	0.280708	-0.29037	-1.9437	-1.51002	-2.32931	-1.56495	0.806111	0.959803	-1.10139	-0.64694	2.02736	-2.1247	-4.18616	-1.05986	-0.50906	0.604603	1.07855	0.049138	-1.8579	-5.16497	-1.94489	0.838818	1.47928
19.8	-1.21267	1.37373	0.230524	-0.50052	-0.06748	5.91701	-0.7316	0.481437	1.01384	-2.53852	1.2222	1.75567	5.2026	2.26931	-2.38041	5.19834	0.952394	-2.0471	0.596625	-2.31403	-0.69421	-0.23988	-0.45635	-1.01286	-0.01012	-0.60658	0.398168	-0.34868	-2.05302	-1.7252	-2.38549	-2.10921	0.537373	0.635166	-1.07816	-0.72458	2.39959	-2.2967	-4.25062	-1.43454	-1.22645	0.57907	0.873152	-0.23609	-1.59504	-5.32254	-2.05848	0.605256	1.43365
19.9	-1.31346	1.76625	-0.20622	-0.55521	0.493112	5.47022	-0.75819	0.427547	1.05039	-2.62937	1.3405	1.64233	5.20988	2.01083	-2.44448	5.28298	0.836048	-1.96741	0.726868	-2.31077	-0.7619	-0.02453	-0.37249	-0.98059	0.004574	-0.65552	0.792629	-0.40613	-2.29751	-2.1198	-2.36654	-2.37133	0.469046	0.443839	-1.11454	-0.80998	2.36332	-2.45683	-4.51602	-1.73583	-2.01978	0.530776	0.588942	-0.43884	-1.35282	-5.41324	-2.29009	0.157355	1.44769
20	-1.04051	2.14178	-0.01541	-0.60691	0.742197	5.15735	-0.48285	0.400714	0.815622	-2.6185	1.60933	1.70698	5.4339	1.62074	-2.51829	5.27067	0.68802	-1.9324	0.949404	-2.36529	-0.68246	0.260917	-0.35472	-1.16924	-0.24257	-0.60213	0.829452	-0.4871	-2.403	-2.71967	-2.27044	-2.09265	0.564169	0.560008	-1.05972	-0.66476	2.1504	-2.46437	-4.62191	-1.99784	-2.15595	0.453489	0.093751	-0.26137	-1.50273	-5.41778	-2.41497	-0.27829	1.334
[truncated: 350 more columns]

## Sheet: Fig. 2f
Cell ID
1	-1.11396	-1.11548	-1.16082	-0.82979	-0.49323	-0.44295	-0.63741	-0.70818	-0.47983	-0.84748	-0.88344	-0.91806	-0.65042	-0.47122	-0.5365	-0.81836	-0.71587	-0.45391	-0.14001	0.150946	0.401142	1.1403	1.3041	1.65875	1.08135	1.05177	1.1727	1.56655	1.03729	0.181069	-1.00584	-1.16626	-1.22395	-0.57562	-0.24242	0.486349	0.934947	0.7985	0.05049	-0.6708	-0.86029	-0.81783	-0.82158	-0.1386	0.080417	0.44693	0.128018	0.516804	1.60613
2	0.298751	-0.24718	-0.76364	-0.74494	-0.42055	-0.08684	-0.09224	-0.21214	-0.53334	-0.87142	-1.20716	-1.51181	-1.34427	-0.33342	0.545992	1.23739	0.904239	1.36143	1.25542	1.498	0.746739	0.403409	0.241996	-0.03222	0.19846	0.532007	1.1986	1.60211	1.06457	0.456952	-0.53997	-0.67723	-0.799	-0.89514	-0.40729	-0.0672	0.184696	-0.37865	-1.00731	-1.22633	-0.86776	-0.40642	0.493536	0.729488	0.585545	-0.91808	-1.98475	-2.34394	-1.84819
3	-0.88536	-0.86576	-0.67829	-0.76683	-0.76774	-0.74443	-0.72919	-0.76796	-0.9081	-0.78506	-0.61487	-0.52904	-0.79236	-0.91319	-1.09125	-0.89492	-0.98529	-0.61446	-0.66634	-0.62505	-0.42097	-0.36183	0.086465	-0.04256	0.488851	0.469711	0.772876	0.566743	0.994716	1.03343	1.23694	0.888565	1.05221	1.6965	2.21916	2.38363	2.12455	1.99415	2.23501	2.07971	2.1424	1.70296	1.57335	1.59065	1.73027	1.44026	1.17989	1.07742	1.15056
4	1.06752	1.14906	0.854095	0.686969	0.399567	0.496835	0.560865	0.53011	0.472389	0.410831	0.17386	-0.1776	-0.20892	0.04883	-0.28795	-0.52262	-0.62249	-0.07144	-0.02899	0.236427	0.240706	0.413447	0.343319	0.383674	0.57938	0.585208	0.756253	0.977303	0.981257	0.891652	0.37634	0.226815	0.089088	-0.05312	-0.18314	-0.12333	0.594014	0.876088	1.28532	1.00963	0.871555	0.455674	0.267849	0.43651	0.657954	0.680805	0.912987	1.21281	1.75995
5	1.21605	1.91444	1.85419	1.43298	0.511347	0.216765	-0.0656	-0.08283	-0.14717	-0.32731	-0.4164	-0.3461	-0.47981	-0.98929	-1.51089	-1.45369	-0.89303	-0.49638	-0.34966	-0.1516	0.064237	-0.21557	-0.43623	-1.00208	-0.84182	-0.46231	0.776733	1.74682	2.03045	1.40657	1.31801	0.681212	0.389117	-0.34379	-0.37756	-0.54078	-0.65532	-0.83213	-0.55374	-0.51591	-0.30608	-0.731	-1.15383	-1.42189	-0.76889	0.243904	0.883133	1.30796	1.74761
6	1.30611	1.18244	0.81622	0.624591	0.487847	0.388959	0.445571	0.415986	0.481828	0.4055	0.4781	0.298587	0.0529	-0.16232	-0.10456	0.025385	0.376005	0.625882	0.786693	0.592186	0.695808	0.959615	1.20629	1.30915	1.42563	1.61121	1.50368	1.33789	1.12795	0.869959	0.450714	0.07546	-0.06651	-0.1298	-0.01667	0.091723	0.191995	0.014105	-0.08959	-0.04504	0.190177	0.322169	0.587059	0.936029	1.17059	1.08729	0.827343	0.647345	0.570248
7	-0.97621	-1.19635	-1.28015	-1.87289	-1.75537	-1.76957	-1.47915	-1.13654	-0.86575	-0.41124	-0.14979	-0.00216	-0.03819	-0.18622	-0.29788	-0.46363	-0.00462	0.87574	1.50165	1.54443	1.30293	1.0815	0.669872	0.382771	0.021618	-0.39072	-0.94724	-1.14754	-0.98041	-0.73766	-0.96709	-0.79204	-1.01516	-0.57251	-0.51683	-0.06918	-0.1461	-0.33626	-0.60716	-0.94916	-0.79733	-0.45375	0.200315	0.758635	1.71281	2.28442	2.55531	2.47158	2.72788
8	-0.34427	-0.22246	-0.54842	-0.5082	-0.15543	0.383507	0.842982	0.781169	0.47209	0.193144	0.045338	-0.13721	-0.12577	-0.28499	-0.21163	-0.53158	-0.95294	-1.33042	-1.3575	-1.23693	-1.18744	-1.45663	-1.32264	-1.34967	-1.01173	-0.92045	-0.56155	-0.63952	-0.55245	-0.65353	-0.65881	-0.53651	-0.16061	1.03121	2.04061	2.86273	2.85889	2.34984	1.82959	1.40427	1.62601	1.81993	2.06695	1.42008	1.03588	0.982336	1.53185	1.8095	1.99854
9	0.877591	0.847496	0.780105	0.724276	0.695183	0.575539	0.457552	0.291175	0.199637	0.193495	0.214998	0.256099	0.233926	0.246574	0.261076	0.360783	0.530362	0.64103	0.727183	0.708717	0.730075	0.798881	0.884494	0.883644	0.811453	0.685661	0.68502	0.699371	0.759695	0.778533	0.714343	0.77296	0.86262	0.971757	1.02583	1.01223	1.08411	1.07709	1.05153	0.962057	0.91952	0.936768	0.994534	1.05539	1.19303	1.30402	1.43655	1.55525	1.68034
10	-0.65127	-0.53922	-0.63832	-0.60591	-0.77492	-0.62274	-0.82114	-0.82289	-1.06631	-0.94261	-0.84928	-0.66763	-0.71548	-0.82059	-1.08011	-1.16359	-1.10474	-0.64868	-0.27012	0.094257	0.387126	0.689196	0.589695	0.202842	-0.41549	-0.98511	-1.24232	-1.25092	-1.17786	-1.44804	-1.72592	-1.82146	-1.70299	-1.8461	-1.71051	-1.42259	-0.62054	-0.28438	-0.37402	-0.70203	-0.86625	-0.946	-0.90726	-0.87949	-0.75307	-0.60586	-0.12807	0.43234	0.849179
11	-0.47455	-0.54822	-0.65247	-0.67951	-0.65332	-0.66134	-0.5633	-0.51294	-0.4519	-0.17498	0.066791	0.217574	0.078335	-0.02644	-0.00068	-0.00691	0.085732	0.201864	0.349568	0.514202	0.693716	0.785997	0.723035	0.538953	0.432637	0.418281	0.461746	0.511219	0.780721	1.17572	1.5916	1.83076	1.84472	1.66313	1.37526	1.13658	1.09235	1.17914	1.3481	1.50867	1.73006	1.94854	2.13081	2.07202	1.87892	1.77363	1.82859	1.95049	2.01842
12	0.316368	-0.1456	-0.65043	-1.04938	-0.2337	-0.24368	-0.48705	-0.56629	-0.17518	1.09981	1.47861	1.52249	0.545052	-0.42544	-0.3585	0.445059	2.05632	3.19011	3.70517	2.82255	2.34007	1.59807	2.15561	1.11836	0.566301	-0.23172	-0.57409	-0.66555	-1.41419	-1.04856	-1.52317	-1.60578	-1.3522	-0.58266	0.367341	0.247247	0.579441	0.186398	-0.01018	-1.06924	-0.92156	-0.25249	0.739169	0.45208	0.349411	0.066871	0.344247	0.003974	0.126876
13	-0.6526	-0.87223	-0.77933	-0.6684	-0.63419	-0.90746	-0.77667	-0.56179	-0.01894	0.154332	0.31633	0.532567	0.587585	0.533534	0.067274	-0.24794	-0.55466	-0.40007	-0.02829	0.579506	0.983285	1.22181	1.21819	1.1263	0.86995	0.854937	1.0247	1.22223	0.951459	0.323346	-0.06395	-0.26238	-0.38204	-0.49164	-0.50973	-0.32048	0.278136	1.1148	1.70542	1.79385	1.55261	1.26634	1.06102	1.26511	1.4432	1.33062	0.98211	1.12584	1.69607
14	0.35704	0.382221	0.329796	0.315984	0.372242	0.609227	0.912098	1.25503	1.57241	1.79761	1.79591	1.66882	1.53833	1.31309	1.24742	1.08517	1.05999	1.00584	0.948261	1.0026	0.915616	0.994928	0.741202	0.822449	0.702766	0.815992	0.618523	0.628035	0.706481	0.893621	0.83149	0.788279	0.616197	0.582718	0.506389	0.489466	0.453544	0.423076	0.556311	0.633552	0.696755	0.730301	0.898332	1.04841	1.12908	1.17058	1.22452	1.25872	1.17915
15	0.714726	0.294034	0.031569	-0.56024	-1.02562	-1.18541	-1.07888	-0.74997	-0.78987	-0.57051	-0.41341	-0.36846	-0.47435	-0.63971	-0.40004	-0.39648	-0.49697	-0.59476	-0.65061	-0.72791	-1.22083	-1.80965	-2.18353	-2.03299	-1.76408	-1.43331	-1.34937	-1.05211	-0.51345	0.309112	0.819808	0.834589	0.993634	1.1841	1.24915	0.994478	0.994205	1.2262	1.0397	0.520841	0.170289	0.198632	0.502762	0.75658	0.878935	0.923963	1.02996	1.05584	1.0603
16	0.377369	-0.1397	-0.35389	-0.73942	-0.67979	-0.80839	-0.51935	-0.57198	-0.67171	-0.54795	-0.62483	0.073773	0.40468	1.162	1.26702	1.12358	0.650078	0.075197	-0.53689	-1.10091	-1.06423	-1.31595	-1.32174	-1.79351	-1.77063	-1.58749	-1.44862	-1.42089	-1.53529	-1.67378	-1.76465	-1.83012	-1.8578	-1.67219	-1.28568	-1.07678	-0.58381	0.362161	1.33789	1.87677	1.11269	0.70755	0.248851	0.427544	-0.02894	-0.05158	-0.01543	0.955249	1.18317
17	0.414385	0.303511	0.048162	0.002156	-0.23909	-0.41565	-0.29226	-0.36867	-0.50729	-0.63562	-0.57018	-0.60807	-0.86076	-1.20877	-1.4218	-1.42188	-1.5415	-1.66834	-1.69957	-1.55887	-1.30891	-0.99442	-1.06153	-1.1659	-1.53006	-1.31329	-1.28921	-1.28257	-1.14789	-1.32042	-1.38138	-1.72418	-1.69218	-1.84429	-1.65295	-1.74554	-1.5879	-1.18793	-0.44858	0.287872	0.303028	0.625317	0.685035	0.883681	0.833287	0.693906	0.625131	0.661317	0.858832
18	-1.08908	-1.29743	-1.4942	-0.99332	-0.85167	-0.79457	-0.94554	-0.61919	-0.54067	-0.81435	-1.59226	-1.68517	-1.61626	-1.16098	-1.04384	-0.63392	-0.3857	-0.38269	-0.63824	-0.69348	-0.55392	-0.35231	-0.26614	-0.12661	-0.43887	-0.63211	-0.79852	-0.11816	0.205818	0.699405	0.661803	0.99355	0.857289	0.682278	0.552373	0.214713	0.245072	0.1325	0.269516	0.607273	1.07176	2.13608	2.57806	2.70622	2.67547	2.68393	2.99878	2.63333	2.39315
19	0.799052	0.282217	0.746683	0.547144	0.177461	-0.94796	-1.38469	-0.37962	1.1767	1.44799	1.33117	0.611726	0.695442	0.725053	0.92893	1.59092	1.32794	1.58043	1.10387	1.29943	0.732334	0.101298	0.037745	0.26412	-0.07565	-0.35326	-0.74137	-0.6366	-0.45824	-0.59822	-0.76817	-1.11287	-0.92651	-0.2243	0.198246	0.165206	0.915614	1.32997	2.09188	1.51448	0.54979	-0.06535	0.908404	1.30259	0.948603	0.170159	0.145966	1.42353	0.730116
20	-0.48536	-0.69574	-0.83533	-0.95127	-0.9833	-1.04551	-1.08639	-1.1384	-1.19581	-1.19792	-1.22688	-1.05654	-0.765	-0.50064	-0.33719	-0.37365	-0.39337	-0.30136	-0.13854	0.189976	0.399544	0.490894	0.361384	0.133176	-0.08166	-0.25799	-0.42	-0.5208	-0.58818	-0.56379	-0.58903	-0.60625	-0.53469	-0.2797	-0.08282	-0.00585	0.236658	0.672787	1.03718	1.03722	0.820428	0.704555	0.968111	1.54415	2.23897	2.83097	3.33892	3.64902	3.68555
21	-1.28273	-1.44766	-1.86307	-1.66502	-1.70633	-1.49843	-1.39306	-0.71811	-0.21107	0.033443	-0.24893	-0.24585	-0.3443	-0.38482	-0.66725	-0.96257	-0.72653	-0.59822	-0.36493	-0.51023	-0.68754	-0.82881	-0.85573	-0.66405	-0.21497	0.196383	0.82641	1.16449	1.72542	1.76702	1.86241	1.59009	1.25149	1.0738	0.969851	1.16685	1.33199	1.48432	1.726	1.57915	1.30149	0.964169	0.712163	0.708664	0.874506	1.02835	0.919941	0.644988	0.547694
22	-0.25524	-0.45947	-0.879	-1.04291	-1.00637	-0.88502	-0.84442	-0.85999	-0.86046	-0.86345	-0.81133	-0.70978	-0.58635	-0.56151	-0.56164	-0.59905	-0.42424	-0.38993	-0.39816	-0.55248	-0.52835	-0.43573	-0.23078	-0.12293	-0.09115	-0.26367	-0.39101	-0.49764	-0.58303	-0.65832	-0.62269	-0.59163	-0.66694	-0.87348	-0.99992	-1.13695	-1.09074	-1.09851	-1.03432	-1.09106	-1.08462	-1.01641	-0.90839	-0.8621	-0.89836	-0.87613	-0.82393	-0.64848	-0.38326
23	0.079366	0.167136	0.229373	-0.12986	-0.06558	-0.15881	0.000326	-0.22053	-0.27296	-0.48229	-0.40671	-0.11819	-0.16874	-0.13272	-0.16319	0.295831	0.685349	1.10823	1.38535	1.45035	1.17375	0.792756	0.737488	0.556506	0.516939	0.357071	0.617818	0.72979	0.896102	0.585399	0.337821	0.079182	0.408126	0.662158	0.961613	0.872633	0.952694	1.02601	1.14576	1.46406	1.33653	1.42986	1.65391	1.86216	1.96257	1.63949	1.34444	1.12461	1.26473
24	1.2967	1.1648	0.961554	0.934244	1.10991	1.16823	1.0396	0.706366	0.341039	0.239493	0.076728	0.017371	-0.146	-0.35872	-0.69535	-1.00822	-0.9949	-0.74927	-0.60906	-0.43144	-0.20522	0.125912	0.114076	-0.17719	-0.6242	-0.9718	-1.31823	-1.41784	-1.65177	-1.63807	-1.56153	-1.2499	-1.15292	-0.97728	-0.72323	0.102596	0.708353	1.00148	0.692689	0.325901	0.023554	0.25879	0.845845	1.63714	2.17283	2.5061	2.57232	2.48806	2.27036
25	-1.0006	-1.37154	-1.74765	-1.68126	-1.26346	-0.92885	-0.84276	-0.7235	-0.42198	-0.15711	-0.23152	-0.28803	-0.52448	-0.4834	-0.42058	-0.56644	-0.46769	-0.86095	-0.98248	-1.20512	-0.95364	-0.42891	0.054671	0.578824	0.986329	1.19938	0.933591	0.679434	0.13936	-0.07942	-0.14854	-0.07408	0.138869	0.207239	0.663401	0.990129	1.02363	0.962984	1.04846	1.19852	1.02491	1.01567	0.855978	1.1247	0.831858	0.699563	0.076904	-0.08846	-0.06507
26	0.286392	0.10126	-0.17982	-0.32082	-0.39807	-0.52745	-0.77236	-1.11734	-1.27384	-1.32422	-1.42102	-1.50051	-1.61904	-1.59695	-1.60482	-1.69401	-1.73412	-1.94053	-1.9592	-2.03548	-1.85097	-1.84678	-1.64128	-1.66281	-1.60012	-1.64241	-1.52351	-1.34622	-1.22862	-1.00867	-0.71476	-0.11227	0.303247	0.717092	0.801622	0.931872	0.853851	0.668943	0.586236	0.450961	0.480411	0.33641	0.216075	0.136116	0.098971	0.164027	-0.04351	-0.1853	-0.37588
27	-0.62028	-0.5433	-1.5589	-0.48082	0.389447	-0.16801	-0.366	0.841716	1.69356	3.28311	0.962813	0.561091	-0.7695	-0.97668	-0.50692	0.342587	0.94335	0.718718	-0.90909	-0.03727	-0.70124	-0.01767	0.616273	1.61188	0.381241	-0.79067	-1.67991	-0.32806	-0.58637	1.09325	1.38951	1.82617	1.51734	0.133115	-0.07381	-0.86031	0.411427	0.472801	-0.42222	-0.91987	-0.88742	1.23839	1.20057	1.67147	0.634468	2.32825	1.27069	0.648972	-0.48285
28	-1.36594	-1.61359	-1.92233	-1.50861	-1.37297	-2.75194	-2.15148	-1.87434	-1.18682	-0.57133	-0.73519	-0.18826	-0.99102	-0.80065	-0.25445	1.01826	0.190835	-0.11284	-1.80829	-0.40856	0.421256	1.20505	0.773653	-0.31283	-1.60385	-1.98049	-0.69378	0.523271	0.160056	-1.00515	-0.90059	-0.37236	0.56558	0.59981	1.57027	1.22249	1.2631	0.37035	-0.28249	-0.2964	0.203881	0.986211	1.57115	1.12401	0.937138	0.790857	1.1705	1.43015	0.494219
29	-0.91282	-0.60801	0.034113	0.706106	0.598284	0.078595	-0.21446	-0.53562	-0.61139	-0.63744	-0.53322	-0.82513	-1.23827	-1.10368	-0.14835	0.650655	1.34402	1.33412	0.792182	0.57108	0.913352	1.3983	1.326	1.03789	1.2423	1.12704	0.836783	0.265661	-0.04353	-0.32653	0.482139	0.875012	1.26515	0.784079	0.537529	0.371147	0.112946	0.001266	-0.07024	-0.04543	0.22598	0.219971	0.276324	-0.25275	-0.16204	0.294202	1.58835	2.06197	2.16391
30	0.098851	-0.25943	-0.52046	-0.80146	-1.16327	-1.4327	-1.47406	-1.54364	-1.55695	-1.62222	-1.70283	-1.61053	-1.55903	-1.25211	-1.42099	-1.47377	-1.44972	-1.14082	-0.58683	-0.2461	0.370412	0.559087	0.456169	0.194419	-0.10348	-0.18152	-0.56984	-0.70701	-0.66558	-0.60924	-0.59891	-0.59304	-0.4112	-0.38601	-0.67166	-0.92358	-0.96137	-0.74482	-0.53261	-0.25696	-0.31082	-0.35924	-0.49392	-0.56286	-0.68454	-0.73187	-0.56349	-0.14516	0.191492
31	1.90878	1.82807	1.74575	2.39349	2.85452	2.97945	2.75185	2.22444	1.71287	1.56276	1.35332	0.941739	0.104354	-0.35966	-0.2885	0.246629	0.861566	0.93003	0.617313	0.198964	0.24688	0.168982	0.015058	-0.36214	-0.6685	-0.63326	-0.88008	-0.88653	-1.12717	-1.10711	-1.37115	-1.36349	-1.2586	-0.60491	-0.05753	0.491278	0.343054	0.193411	-0.31599	-0.54115	-0.79404	-0.64323	-0.42744	-0.52762	-0.45939	-0.63472	-0.42436	-0.35237	-0.29741
32	0.011081	0.301373	0.666181	-0.0537	-0.0335	-0.64414	-0.16215	-0.40101	-0.78542	-1.25539	-1.29286	-0.40199	0.195104	0.426581	0.220771	0.478101	0.500599	0.582031	0.649471	1.14115	1.76297	1.76272	1.7732	1.89847	2.3252	2.57311	1.589	0.506194	-0.25242	0.031537	0.364285	0.310443	0.393157	0.486151	0.836284	0.722426	0.611141	0.076369	-0.13597	-0.50263	-0.04622	0.048006	0.668021	0.720467	0.912119	0.878496	1.61654	2.17766	2.88259
33	0.157825	0.363972	0.131141	-0.6245	1.31357	1.74177	0.29168	-0.17993	-1.31515	0.748634	0.527908	0.541433	-1.61727	-2.41216	-2.72468	-2.52582	-1.18874	-0.6751	-0.63345	-1.17734	-1.22715	-0.86518	-0.95092	0.034564	0.187136	0.105957	-0.85579	0.104716	1.57145	1.69091	0.542925	-0.93367	0.293103	1.54316	2.06354	0.548665	-0.09035	0.27032	1.12704	0.498549	-0.31174	-0.27661	0.833951	1.01265	0.54889	0.339829	0.83087	0.265555	-0.13292
34	-0.02199	0.163274	0.435385	0.073002	-0.99333	-1.87299	-1.83531	-1.72756	-1.48666	-1.23131	-0.60046	-0.47183	-0.59871	-0.18141	0.415174	1.1059	1.15351	0.759834	0.539782	0.252019	0.397688	-0.08545	-0.46828	-1.20631	-1.02984	-0.86342	-0.26213	-0.09876	-0.26877	-0.24363	0.21274	1.03142	1.46683	1.26918	0.696595	0.488811	0.496357	0.892876	1.09328	1.36544	1.68547	2.27344	2.45526	2.2718	1.66559	1.19028	1.21419	1.19313	1.09281
35	-0.8839	-0.69456	-1.28547	-0.1908	-0.31216	0.805274	0.754508	0.517775	0.697092	-0.11485	0.497171	-0.20218	0.096874	-1.07224	-1.21851	-1.25545	0.027069	0.924314	0.832343	-0.45998	-1.49216	-1.01822	0.740339	2.02809	2.79831	2.01993	1.50155	0.225949	0.385781	-0.70335	-0.50995	-0.43032	-0.47726	-0.45576	-0.92502	0.840034	1.19847	0.172522	-1.35747	-1.07994	0.56507	0.316579	-0.16738	0.259773	1.32577	1.78309	1.04599	2.0522	1.92536
36	-0.49338	0.059105	-0.21134	-1.23298	-0.74954	-0.23959	0.965473	1.74859	1.39086	0.435916	-0.00879	-0.15716	0.182501	-0.07995	1.19454	2.53959	2.47611	1.44524	0.649406	0.06771	0.524139	0.263211	-0.79177	-0.7645	-0.41418	0.99658	1.1547	0.607047	0.086267	-0.47113	-0.55652	-0.74072	0.696785	1.8472	2.0262	1.20885	0.130957	0.195429	-0.31429	0.066258	0.976966	1.05121	0.260123	-0.71913	-1.21476	-1.46376	-0.56783	0.162965	1.16313
37	-0.90062	-0.36282	-0.6559	-0.26957	-0.38664	-0.14123	-0.41075	-0.77272	-1.25052	-1.60978	-1.06494	-0.38063	-0.1471	0.002129	-0.33481	-0.27599	-0.92248	-0.6866	-0.65951	-0.9249	-1.2177	-1.47424	-0.97852	-0.8321	-0.38894	0.390197	0.318724	0.437264	-0.19162	0.723998	0.601135	1.10019	0.864431	1.27743	0.996176	0.853638	0.931343	1.14693	0.723464	0.260065	0.447795	1.67071	1.66116	2.29987	1.66696	2.08033	1.94864	1.74095	1.52852
38	-0.7664	-0.79506	-0.80335	-0.83143	-0.83374	-0.83747	-0.82375	-0.84492	-0.85016	-0.87056	-0.84939	-0.82568	-0.77586	-0.74165	-0.69017	-0.61707	-0.47775	-0.33353	-0.17454	-0.03262	0.148422	0.295666	0.404626	0.450082	0.501183	0.576348	0.650169	0.718332	0.758555	0.835385	0.981324	1.19555	1.46651	1.64217	1.80995	1.87873	1.93823	1.92355	1.91382	1.9285	1.93078	1.95302	1.9927	2.03908	2.07749	2.05092	2.02912	1.98378	1.93603
39	0.076927	0.241322	0.04209	-0.55766	-0.18502	0.313928	-0.90344	-0.79149	-0.27225	0.366708	-0.24103	-0.14816	0.654717	0.638936	-0.66111	-1.5164	-2.06151	-1.28011	-0.57261	-0.33447	-0.36402	-0.80411	-0.14454	0.44913	1.09301	1.21665	0.940466	0.647466	0.069307	-1.04559	-1.93541	-2.35774	-1.67359	-1.76395	-0.94547	-0.45185	0.015377	-1.04813	-1.72169	-0.68823	1.50551	0.733361	0.62579	-0.72496	0.097756	0.211585	-0.13611	0.211236	0.534915
40	0.581215	0.739414	1.04172	0.95542	1.06557	1.13815	1.33508	1.39436	1.2727	1.082	1.03012	0.923393	1.07552	1.10332	0.849091	0.467593	0.352028	0.497758	0.757446	0.784457	0.659993	0.511704	0.141025	0.367726	0.414544	0.585841	0.175408	-0.05678	-0.18442	-0.11621	-0.38381	-0.28051	-0.33524	-0.26494	-0.60293	-0.56402	-0.37999	-0.30906	-0.48237	-0.49803	-0.74899	-1.24718	-1.7444	-1.51219	-0.52855	0.674158	1.16226	1.30377	1.12534
41	-1.05414	-1.24736	-1.21619	-1.05172	-0.80931	-0.63554	-0.59781	-0.68203	-0.60154	-0.53491	-0.33426	-0.36345	-0.18571	-0.42425	-0.66889	-0.72604	-0.05308	0.887747	1.55619	2.38548	3.07343	3.44854	2.89436	2.38908	1.96223	1.68897	1.29324	0.943635	0.814654	0.866653	1.14089	1.3057	1.20003	0.98186	0.567396	0.442277	0.121781	0.205754	0.147792	0.110548	0.104977	0.102573	0.243109	0.16195	-0.04954	-0.10114	-0.2142	0.102993	0.413088
42	-0.60236	-0.64681	-0.83969	-0.94959	-1.0212	-1.04995	-1.03812	-1.08126	-1.19709	-1.41874	-1.44101	-1.31276	-1.00108	-0.67084	-0.49075	-0.5095	-0.62668	-0.72191	-0.84123	-1.08305	-1.35274	-1.52722	-1.55934	-1.37349	-1.0818	-0.7296	-0.51085	-0.2332	0.027925	0.377441	0.75717	1.02039	0.948814	0.69054	0.478852	0.506088	0.650156	0.705918	0.81971	0.910848	1.18457	1.56715	1.93294	2.12771	2.23566	2.23263	2.20988	2.20887	2.31736
43	-0.45322	-0.70094	-0.51004	-0.75998	-0.73246	-0.67544	-0.67783	-0.69656	-1.32332	-1.34224	-1.34798	-1.00649	-0.94636	-1.11077	-1.16686	-0.96704	-0.56292	-0.11159	0.182816	0.479496	0.923983	1.09782	1.1065	0.994472	1.05075	1.21744	1.09933	0.653893	0.418252	0.23589	0.43999	0.48745	0.67236	0.90061	0.997414	1.21603	1.37658	1.75647	1.82252	1.49653	1.0583	0.931951	0.799597	0.633781	0.27522	0.326235	0.645061	1.28661	1.50963
44	1.59365	1.05921	0.468655	0.43122	0.609647	0.808682	0.862248	1.25388	1.91977	2.34306	1.724	1.01302	0.129522	0.157722	0.077114	0.218521	-0.2047	-0.72671	-1.26919	-1.2605	-1.17969	-1.1612	-1.22833	-1.14081	-0.99775	-0.90978	-0.93691	-1.09364	-0.98734	-0.95326	-1.06626	-1.17074	-0.62198	-0.27734	-0.35486	-0.86342	-0.73968	-0.50822	-0.89441	-0.95423	-1.27874	-1.04852	-1.23571	-1.33388	-1.32757	-1.18224	-1.18049	-1.03209	-1.33599
45	0.081954	0.284916	0.259491	0.402837	0.180686	0.248418	0.117385	-0.09666	-0.78762	-1.29324	-1.54548	-1.69426	-1.88197	-2.17992	-2.42505	-2.05391	-1.30101	-0.07087	0.745195	0.237871	-0.73819	-1.56551	-1.19184	-0.43826	-0.03794	0.125439	0.286308	0.969968	1.5394	2.15011	1.99571	1.75406	1.37088	1.29199	1.47292	1.3856	1.47384	1.25464	1.38448	1.09556	1.2361	0.828594	0.760722	0.001684	0.022056	-0.01754	0.436409	-0.0812	-0.17077
46	-0.61625	-0.74136	-0.75705	-0.69795	-0.67789	-0.77725	-0.93916	-1.08929	-0.75669	-0.28415	0.203092	0.141254	-0.04181	-0.19074	0.042785	0.418074	1.03189	1.54021	2.08994	2.55551	3.05405	3.04375	2.81164	2.35944	1.9461	1.54492	1.18305	1.01239	0.847269	0.608754	0.431603	0.162245	-0.11296	-0.30362	-0.19359	-0.04208	-0.07039	-0.36672	-0.39665	-0.34921	-0.1022	-0.02609	-0.04483	-0.21793	-0.36937	-0.63366	-0.80891	-0.97996	-0.89552
47	-0.88321	-0.86537	-1.13567	-1.2519	-0.30543	-0.76	-0.8163	-1.52748	-0.64803	-0.14746	0.714539	1.12407	1.31943	1.34692	1.11387	0.91278	0.375422	-0.02995	0.233601	1.23726	2.2403	2.92613	2.18394	1.422	0.370346	0.271333	0.094083	0.616627	-0.30754	-0.6961	-0.78421	-0.2177	0.22693	-0.41589	-0.5044	-1.27679	-0.84812	-1.18516	-0.82403	-0.58575	-0.05204	-0.16618	-0.47953	0.116485	0.935861	0.568246	0.214586	-0.50858	-0.73181
48	-0.17455	-0.44842	0.457064	0.955442	0.925981	0.045297	-0.19714	0.305944	0.33404	0.193009	-0.04532	-0.1511	-0.13285	0.256452	0.682133	0.540107	0.099566	-0.13095	0.163237	0.369081	0.375679	0.298804	0.323325	0.426209	-0.02491	0.302694	0.373664	1.12807	1.02498	1.66231	1.17753	1.3395	0.619121	0.859028	1.08319	1.12423	1.37912	0.584196	0.547683	-0.05417	0.268096	0.619563	0.58607	0.045069	0.016035	-0.12757	0.518807	0.903505	1.90413
49	-0.73947	-0.16038	0.275171	0.118336	0.004815	0.217253	0.669157	0.773247	0.945059	0.83707	0.904272	0.70089	0.900844	1.06117	0.832575	0.595027	0.590188	0.927744	1.49652	1.70379	1.73173	1.20966	0.726267	0.309308	0.279039	0.518511	0.75907	0.746375	0.883741	1.16148	1.27958	1.06575	0.842047	0.609176	0.167515	-0.38594	-0.71334	-0.67413	-0.56328	-0.77588	-0.9599	-0.73951	-0.13634	0.929811	1.62941	2.15286	2.05082	1.98542	2.1363
50	-1.32434	-1.05891	-0.80385	-0.9895	-1.36066	-1.42918	-1.62226	-1.79852	-2.02684	-2.14859	-1.78742	-1.45023	-1.14335	-1.05582	-1.08135	-0.98898	-0.89259	-0.48788	-0.21243	-0.19593	-0.60072	-0.85348	-1.02404	-0.98732	-0.97187	-0.85252	-0.64795	-0.60151	-0.6369	-0.87064	-0.95702	-0.98743	-0.86041	-0.70399	-0.52571	-0.31125	0.017339	0.084668	-0.09635	-0.19796	0.346352	1.04742	1.59595	1.76927	1.64459	1.42521	1.22206	1.15346	1.23802
51	-0.12223	0.045974	0.122223	0.280878	0.375631	0.548934	0.696547	0.847078	0.871407	0.901112	0.971477	1.06866	1.16422	1.09642	1.15768	1.02584	0.980155	0.805451	0.845456	0.884243	0.938727	0.985883	0.990777	1.08588	1.08231	1.1435	1.05294	1.08293	1.07593	1.23677	1.2767	1.35302	1.27936	1.24339	1.14359	1.14224	1.04964	1.05816	0.954287	0.903641	0.916235	1.02892	1.1668	1.18896	1.1384	1.0999	1.04911	1.10064	1.1412
52	0.81812	-0.05129	0.140814	-0.35883	0.695641	0.788798	1.47525	1.34119	1.3487	0.643155	0.528988	0.070482	0.22695	-0.093	-0.54725	-0.64484	-0.60699	-0.28988	-0.46914	-0.54649	-1.00456	-1.41185	-1.21688	-0.82402	-0.08804	-0.03166	0.477798	0.284477	0.142315	0.336175	0.868686	1.29065	1.27846	0.681412	0.859923	0.855429	1.44002	1.40792	1.24022	1.26334	0.951494	2.0724	2.77053	2.63258	1.90433	0.99892	1.45047	0.944994	0.418
53	0.638992	0.585935	0.635813	1.05019	0.841087	0.589221	-0.22098	0.139708	0.369643	1.15494	1.15888	1.03473	0.510869	0.567458	0.751417	1.37817	1.57285	1.49343	1.60269	1.89726	2.75086	3.06902	2.86165	2.1207	1.19571	0.445422	0.411896	0.617309	1.01663	1.1261	1.20147	0.793861	0.041494	-0.5457	-0.53079	-0.76992	-0.8412	-0.8498	-0.24062	0.064798	0.208302	0.084105	-0.02112	-0.30867	-0.24216	0.064333	0.070095	-0.21994	-0.3901
54	-0.49859	-0.49966	-0.51065	-0.60421	-0.50409	-0.42476	-0.34861	-0.42902	-0.834	-0.9371	-0.80056	-0.53097	-0.39066	0.029203	0.414522	0.623906	-0.10486	-0.37255	-0.31145	0.343209	1.01909	1.14977	1.11511	0.891149	1.21308	1.67573	1.84171	1.7754	1.83626	1.94605	2.20149	2.32631	2.51657	2.49269	2.34339	2.11885	1.85243	1.46073	1.1492	0.6424	0.368655	-0.15709	-0.16736	-0.54948	-0.50491	-0.56899	-0.591	-0.15863	0.345093
55	-1.91993	-1.94194	-1.43897	-0.77939	-0.22123	-0.20292	-0.41779	-0.54102	-0.46041	-0.28846	-0.09249	0.046892	-0.30091	-0.58425	-0.87051	-1.07791	-0.82677	-0.42753	-0.09414	-0.4087	-0.42914	-0.12287	0.575272	0.964877	1.0859	0.949368	0.503499	0.279148	-0.18529	-0.02404	-0.00117	-0.04891	-0.44687	-0.78519	-0.67577	-0.45426	-0.35079	-0.36422	-0.42995	-0.26309	-0.21149	-0.13753	-0.52743	-0.72563	-0.90633	-0.83315	-0.66795	-0.42126	-0.23631
56	-1.24966	-1.21	-1.1357	-1.02207	-1.0206	-0.62301	-0.42313	-0.17702	-0.29845	-0.14365	-0.03827	0.273248	0.272709	0.250007	0.161485	0.333146	0.536951	0.564992	0.441855	0.255751	0.170091	0.186353	0.472517	1.06275	1.63236	1.74723	1.70809	1.39719	1.72784	1.80203	2.00967	1.90313	1.82471	1.74622	1.58528	1.66035	1.6761	1.71762	1.47426	1.27848	1.04216	1.03773	1.14611	1.2355	1.46016	1.18754	1.13947	0.650949	0.786997
57	-0.60535	-0.82587	-0.84977	-1.06113	-0.92625	-0.72161	-0.51087	-0.3382	-0.2896	-0.09062	-0.04436	-0.20566	-0.40388	-0.34084	-0.00419	0.268995	0.324807	0.395974	0.507813	0.809273	0.979112	1.11216	0.841207	0.481173	0.221797	0.267163	0.401757	0.520546	0.52855	0.414514	0.383846	0.414269	0.456332	0.416453	0.27266	0.241279	0.084731	0.077411	-0.22101	-0.61772	-1.02247	-1.34411	-1.48928	-1.7067	-1.72819	-1.7298	-1.72381	-1.72402	-1.71722
58	0.106836	-0.59594	-1.12836	-2.68887	-1.64665	-0.87625	0.591993	-0.15408	-0.3029	-0.59876	-0.30564	-1.10136	-1.1272	-0.50777	-0.22268	-0.33318	-1.30828	-1.23967	-0.40657	0.706163	1.07516	0.362528	0.594916	1.05355	0.576638	-0.42331	-1.43036	-1.22175	-0.15914	-0.66376	-0.66954	-0.81447	0.36277	1.05633	0.571376	1.26629	1.02453	1.16761	-0.37272	-0.43419	-0.85577	-0.79603	0.181625	0.951763	1.80044	0.834746	0.955787	0.937363	0.755647
59	-0.23729	-0.29309	-0.22614	-0.01941	0.206111	0.322716	0.379512	0.298571	0.227969	0.063357	-0.01759	-0.16851	-0.12356	-0.0425	0.068818	0.126267	0.118996	0.136905	0.163607	0.256327	0.398402	0.602636	0.913381	1.23636	1.46569	1.64026	1.82321	1.9917	2.0804	2.086	2.04103	1.92228	1.79369	1.64583	1.50006	1.44127	1.44082	1.36464	1.20658	1.06313	1.11574	1.18919	1.22111	1.09609	0.950625	0.766044	0.741751	0.691017	0.803054
60	0.8521	0.762045	0.869082	0.944357	0.324119	-0.01558	-0.48508	-0.57416	-0.21134	0.237714	0.812103	0.719946	0.694167	0.659958	0.429109	-0.01912	-0.26797	-0.83811	-1.20588	-1.78819	-1.81961	-1.91012	-1.93473	-1.79208	-1.65674	-1.57467	-1.74931	-1.82498	-1.80754	-1.48477	-1.31038	-1.40424	-1.65025	-1.80335	-1.47656	-1.35957	-1.23935	-1.21856	-0.60377	0.245296	0.764478	1.55632	1.92664	2.26224	1.8875	1.4374	1.13612	0.848121	1.076
61	0.048549	-0.65984	-1.05449	-1.72716	-1.56693	-1.1703	0.464054	0.605162	0.885543	0.57562	0.390551	0.193894	-0.23076	-0.13244	-0.61071	-0.31817	0.150223	0.271674	-0.39256	-1.06899	1.19245	1.75009	1.62588	-0.19248	-0.61225	0.147915	-0.56328	-0.41993	-1.28929	-1.00443	-1.00216	-0.73411	0.512055	0.761725	1.22718	0.762469	0.733663	-0.07574	-0.66768	0.431397	0.300731	0.766723	-0.32165	1.27188	1.86277	2.45805	1.80642	1.45968	1.7274
62	-1.15129	-1.15947	-1.10794	-0.98505	-0.63697	-0.25622	0.302495	0.574625	0.876162	1.00893	1.30349	1.45239	1.32286	1.06546	0.813607	0.529081	0.32588	0.091506	-0.11564	-0.28152	-0.56405	-0.67044	-0.82477	-0.67659	-0.40543	0.247284	0.804766	0.940287	0.543735	0.060324	-0.01567	-0.00178	-0.04644	-0.14833	-0.40867	-0.27247	0.019066	0.518282	0.897168	1.14871	1.83199	2.46236	2.95774	2.85649	2.60451	2.21964	1.8898	1.63508	1.33487
63	-0.64717	-0.77842	-0.93418	-0.8952	-0.8412	-0.94327	-0.94815	-1.30368	-1.07561	-0.95612	-0.57424	-0.86506	-0.79296	-0.95091	-0.77482	-0.87613	-0.71307	-0.6992	-0.71077	-0.77815	-0.8676	-0.77752	-0.76289	-0.78516	-0.9624	-1.10055	-0.87349	-0.69749	-0.62324	-0.57234	-0.70247	-0.63636	-0.64393	-0.3764	-0.43185	-0.3419	-0.27566	-0.42824	-0.56743	-0.72588	-0.57367	-0.65241	-0.54191	-0.43036	-0.06488	-0.17602	0.093703	0.034724	0.006218
64	-0.7072	-0.67755	-0.62477	-0.48118	-0.08646	0.154865	0.225189	0.225425	0.158454	0.393519	0.628201	0.728922	0.431664	0.324715	0.435211	0.672393	0.778811	0.713484	0.530643	0.49578	0.914247	1.77153	2.6181	3.00806	3.00797	2.79538	2.56638	2.24108	1.84709	1.50462	1.47313	1.42287	1.28426	1.02881	0.793209	0.6221	0.363219	0.358716	0.172888	-0.06444	-0.5248	-0.79768	-0.92615	-1.03516	-0.90213	-0.50451	-0.04611	0.137109	-0.02424
65	-0.30134	-0.38459	-0.41698	-0.51325	-0.47293	-0.57128	-0.52927	-0.72839	-0.9604	-1.22721	-1.11933	-0.95151	-0.59876	-0.5278	-0.31678	-0.3678	-0.37256	-0.44448	-0.41085	-0.11353	0.405997	0.977708	1.32684	1.13935	0.813363	0.54416	0.443111	0.467573	0.245566	0.108464	-0.03422	0.300241	0.553678	0.794722	0.793258	0.9492	0.991189	0.857574	0.691027	0.715909	0.788491	0.945778	1.29378	1.96558	2.6311	2.858	2.45875	1.9395	1.36519
66	1.20347	0.493862	0.406646	1.20961	2.39935	2.44074	2.22092	1.7714	1.52121	1.23083	1.21745	1.11932	0.717379	0.404776	0.093898	0.230618	-0.28089	-0.36246	-0.84746	-0.7164	-0.82186	-0.66571	-0.46643	-0.17798	-0.2217	-0.54825	-0.74386	-0.75347	-0.74678	-0.51498	0.050529	0.81175	0.902256	1.04396	1.16776	1.6068	1.55057	1.3758	1.07145	0.699832	0.228063	-0.36734	-0.51057	-0.93546	-0.91477	-0.9865	-1.14083	-1.42635	-1.70799
67	-0.18668	0.358304	0.809185	-0.37561	-0.88693	-1.54919	-1.18158	-0.03479	1.27717	2.23913	2.29567	1.86786	1.14742	0.308133	1.06513	1.71242	1.85013	0.909164	0.162909	0.743968	1.12409	1.54387	0.687238	1.07236	0.843178	0.013845	-0.90032	-1.64714	-0.56227	-0.85267	-0.73743	-0.91325	-0.68991	0.463558	0.617572	0.199627	-1.36613	-2.0701	-2.09661	-0.31624	-0.25253	-0.0202	-0.70314	0.678696	0.734492	0.566924	0.440873	0.244879	-0.17311
68	-0.65184	-0.71565	-0.85184	-1.0106	-1.13303	-1.12129	-1.04979	-1.0301	-0.97049	-1.0719	-0.9874	-1.03542	-1.09448	-1.22957	-1.26853	-1.10996	-0.84339	-0.89617	-1.13869	-1.45437	-1.39878	-1.30352	-1.19894	-0.91453	-0.48934	-0.05304	0.023144	-0.0725	-0.2456	-0.31693	-0.42382	-0.55121	-0.71055	-0.59282	-0.52254	-0.61511	-0.93749	-1.25109	-1.13615	-0.82694	-0.3788	-0.30874	-0.52051	-0.75561	-0.66757	-0.23073	0.087559	0.188745	-0.01669
69	0.050527	0.364686	0.54702	-0.57088	-1.15125	-1.85879	-1.83681	-2.05349	-1.84352	-1.60887	-0.61406	0.514918	0.591335	0.03702	-0.73972	-0.87946	-0.94529	-1.0935	-1.24248	-1.71876	-2.1308	-1.68022	-1.15983	-0.61797	-0.82498	-1.14569	-1.46688	-1.4553	-0.87391	-0.21766	0.445179	1.00676	0.827754	0.617393	0.08524	0.105902	-0.54961	-0.83363	-0.87002	-0.43883	0.444859	1.34307	1.82039	1.83272	1.95327	2.39388	2.52097	2.19236	1.58549
70	-1.32786	-1.94567	-0.96369	0.242617	1.53812	1.29321	0.955783	0.470933	1.0794	0.612832	0.591803	-0.42969	-0.43177	-0.35996	-0.07073	0.319965	0.371686	-0.13052	-0.41914	-0.44355	-0.43756	-0.30257	-0.8906	-0.36314	-0.64252	-0.33081	0.711989	0.742129	1.34218	1.03899	0.609398	-0.17403	-1.07645	0.105146	-0.5238	-0.33906	-0.97612	0.263414	0.43988	0.52783	0.577315	0.636453	0.156374	0.523545	0.547298	1.94716	1.95629	2.73898	3.06139
71	0.662449	0.08233	-0.14544	0.209402	1.01572	1.18459	1.09556	1.11106	1.33691	0.894364	0.896232	0.464221	0.251508	-0.025	-0.19478	-0.16566	-0.518	-0.44974	-0.51642	-0.76745	-1.12962	-1.26237	-0.90057	-1.00967	-0.88358	-1.20022	-0.65229	-0.70659	-0.08577	0.036564	0.726401	0.989714	1.66343	2.90311	3.6545	3.40484	2.25674	1.55971	1.34761	1.01218	0.563904	0.284758	0.013617	0.077638	-0.0846	0.162126	-0.16078	-0.05404	-0.13709
72	-0.51486	-0.51197	-0.39975	-0.59077	-0.74698	-0.837	-0.91709	-0.92077	-1.01583	-0.92603	-0.68925	-0.44963	-0.19006	-0.10373	-0.04796	-0.07794	-0.33259	-0.47381	-0.51635	-0.15555	0.401025	0.946541	1.46532	1.33403	1.07791	0.757861	0.846942	1.10041	1.08468	1.01487	0.807653	0.717751	0.742877	0.91785	1.15531	1.32557	1.47952	1.47624	1.4479	1.44058	1.66044	1.85214	1.99482	1.97658	2.00798	1.95941	1.94196	2.0219	2.08735
73	-0.37474	-0.08683	0.130669	0.427694	0.42049	0.355091	0.110177	-0.14809	-0.28177	0.054381	0.409262	0.741461	0.76799	0.494316	0.263417	0.0449	0.055374	-0.0605	0.364732	0.653459	1.06907	0.914006	0.762253	0.758274	0.844109	1.09438	1.28703	1.53145	1.79652	1.80889	1.6831	1.51797	1.54599	1.40172	1.27436	1.12483	1.07578	0.903755	0.776856	0.862745	1.27418	1.58878	1.50954	1.25605	1.25174	1.36146	1.51954	1.4462	1.51901
74	0.148039	1.07711	1.15046	0.192492	-1.1081	-1.74468	-1.52658	-1.42643	-1.43506	-1.09503	-0.19912	0.128707	0.038809	-0.17677	0.466312	0.117996	0.21571	-0.13546	-0.36316	-0.14544	0.413904	1.53292	1.97785	1.3414	1.48454	0.975843	1.03536	0.958622	1.01853	1.1947	0.177166	0.336249	-0.04661	-0.67635	-2.18249	-2.80712	-2.60452	-1.1963	-0.78288	-0.2956	-1.22348	-1.48011	-1.49097	-0.90337	-0.32249	0.30596	0.252877	0.087123	-0.34783
75	1.22876	1.14401	0.976626	0.781323	0.826483	1.01221	1.37281	1.63563	1.85743	1.79411	1.66703	1.5214	1.4687	1.34925	1.12377	1.10875	1.19232	1.30735	1.19964	1.08802	1.02186	1.09978	1.15735	1.15159	0.95031	0.830664	0.683542	0.620384	0.530684	0.522221	0.50529	0.399696	0.39364	0.427137	0.396245	0.270248	0.210198	0.333401	0.458338	0.539547	0.524663	0.430379	0.316279	0.206021	0.31995	0.494949	0.554619	0.440521	0.23952
76	1.57406	1.09954	0.797534	0.270572	0.167766	0.324033	1.00402	1.59119	1.76711	1.58177	1.46663	1.23856	1.19277	0.990246	1.15883	1.28176	1.26272	1.22413	1.19378	1.23799	1.27776	1.09947	1.0288	0.769014	0.823193	0.967687	1.17896	1.14073	1.01203	0.867234	0.864185	0.811164	0.754823	0.732396	0.810268	0.891441	0.768568	0.579325	0.472472	0.541515	0.569556	0.741671	0.736018	0.54445	0.137605	0.008134	0.186304	0.446777	0.279253
77	0.913336	0.814962	0.762475	1.02013	0.808603	0.84064	0.482314	0.580765	0.508179	0.384634	0.242349	0.262381	0.373162	0.189662	0.065547	0.032186	0.589658	0.707457	0.346154	-0.05059	-0.18889	0.626199	0.685457	0.636773	-0.09778	-0.19435	-0.35009	-0.10983	0.138425	0.387942	0.474833	0.730307	0.750595	0.917915	0.663756	0.645871	0.309236	0.105103	-0.05312	-0.07474	-0.03127	-0.23219	-0.43056	-0.62064	-0.35307	-0.46719	-0.22312	-0.02463	0.773209
78	0.061176	0.047315	0.021845	-0.09063	-0.10901	-0.12436	-0.08104	-0.21282	-0.22063	-0.38679	-0.46352	-0.79686	-1.02789	-1.22113	-1.06646	-0.95196	-0.79215	-0.85441	-0.79436	-0.75522	-0.64521	-0.50776	-0.4055	-0.18497	0.052143	0.300602	0.505501	0.540192	0.688256	0.753302	0.661408	0.425712	0.258868	0.175561	0.157536	-0.01783	-0.06453	-0.02772	0.11389	0.089671	-0.09597	-0.27176	-0.41366	-0.48848	-0.61571	-0.6808	-0.80015	-0.71871	-0.44437
79	-0.3868	-1.05067	-2.15233	-2.05969	-1.96047	-1.40144	0.02284	0.216453	0.983584	-0.0042	0.321413	-0.88733	-1.47585	-2.1017	-1.62412	-1.07085	-0.90047	-0.49668	-0.39517	-0.83764	-1.52716	-1.04398	0.197752	0.772944	0.369933	-0.1289	-0.18144	-0.49619	-0.82056	-1.35395	-1.00743	-1.0403	-0.72788	0.298044	1.3116	2.33646	2.61906	2.05462	1.01577	-0.39868	0.060767	-0.31357	0.166844	-0.29181	0.207634	1.00741	1.09375	2.31837	1.76013
80	-0.97236	-0.57683	-0.66709	-1.60928	-1.88408	-2.23413	-2.1273	-1.65556	-1.14517	-0.31205	-0.72408	-0.35593	-0.29855	0.338766	0.466291	0.178619	0.350984	-0.13698	-0.28234	-0.80896	-0.64049	-0.42874	-1.01589	-1.27205	-1.44342	-0.75211	-0.77899	-0.97491	-1.14648	-0.54302	-0.09983	0.633372	1.28744	1.81163	2.00536	1.80406	1.52887	1.01307	0.236159	0.506072	1.17003	1.94496	1.68844	1.19906	0.600136	0.431392	0.042631	-0.43993	-1.02112
81	1.37488	0.608707	-0.18715	0.429276	1.36706	2.57792	2.68727	2.45172	2.24841	1.79131	1.33277	0.881464	0.572301	0.484079	0.281895	0.202663	0.142153	0.144824	0.140986	-0.04537	-0.40451	-0.62492	-0.48476	-0.29127	-0.02924	0.047209	0.273504	0.46314	0.936257	0.496612	0.549258	0.098785	0.743391	1.14881	1.24243	1.31211	0.794956	0.284748	-0.58302	-0.85228	-0.29623	-0.73391	-0.82063	-1.38944	-0.60264	-0.73465	-1.1427	-1.63208	-1.65976
82	0.107882	-0.01182	-0.17159	-0.33829	-0.48453	-0.48504	-0.52872	-0.52809	-0.59223	-0.5147	-0.48601	-0.40163	-0.17854	-0.03806	-0.12225	-0.23179	-0.37697	-0.3962	-0.60065	-0.55772	-0.35935	-0.14618	-0.0457	-0.13855	-0.24066	-0.43708	-0.59492	-0.69638	-0.73326	-0.46852	0.017287	0.703535	1.23501	1.78318	2.15417	2.40034	2.33492	2.23987	2.06714	1.78836	1.57059	1.38817	1.42825	1.40435	1.44889	1.39199	1.36096	1.40414	1.41861
83	-0.01996	0.767439	0.984845	0.942208	0.958886	1.3321	1.13625	0.992953	0.467165	0.365972	1.07159	1.64378	1.73401	0.542822	-0.43044	-0.53689	0.307887	0.208884	0.512958	0.019359	1.27866	0.317778	0.495018	-1.58661	-1.3296	-2.09951	-1.91299	-1.13389	-1.27764	-0.35284	-1.12424	-1.01031	-0.45443	-0.25389	0.711447	0.402339	1.1834	1.39199	1.49348	0.512294	-0.71703	-0.21535	1.08024	1.59767	0.38048	-0.35062	-0.42366	0.525415	1.26147
84	1.78388	2.03249	1.3448	1.01643	0.627066	1.27663	1.04082	0.878297	-0.34125	-0.984	-1.48633	-0.03364	0.457004	0.77922	-0.25515	-0.82655	0.671585	0.992966	1.18843	-0.73995	-1.47205	-1.92711	-1.42664	-0.44434	0.606311	1.14304	0.879324	0.223575	-0.71386	-1.40779	-1.32484	-0.37576	-0.35558	-0.72382	-0.11207	-0.27772	0.615533	0.543991	1.19336	0.646895	0.034561	0.612826	1.91095	2.95648	2.2625	1.53476	-0.71633	-1.19226	-1.84976
85	1.16392	1.48254	1.37353	0.710399	0.53058	0.300433	0.257106	0.065205	-0.03053	0.004696	0.138744	0.033149	0.003659	-0.0546	-0.03758	0.108104	0.241204	0.301641	0.25659	-0.23443	-0.48722	-1.1724	-1.44692	-1.65916	-1.33778	-0.81904	-0.57635	-0.24191	-0.0048	0.209821	-0.02088	-0.35518	-0.50201	-0.41093	0.044796	0.521715	1.14216	1.71826	2.10155	2.08026	1.57938	1.22272	1.05741	1.58761	2.53818	3.18559	2.7549	2.2262	1.99518
86	0.028925	0.794802	0.82181	0.934457	-0.4004	-0.72687	-0.95954	-1.0232	-1.52878	-1.44544	-1.59835	-1.59532	-1.48866	0.302142	0.521758	0.84276	0.641194	-0.02479	0.125648	-0.09671	0.213399	0.688413	0.700304	2.05408	1.66908	2.46081	1.85111	1.44894	0.854489	0.306882	0.234106	-0.40634	0.480526	0.8495	0.244779	0.194356	0.258157	1.24295	0.825638	0.879365	-0.15604	-0.50053	-1.52202	-0.46493	-1.12007	-0.8961	-1.93195	-1.54522	-0.43505
87	-0.01425	-0.19441	-0.85469	0.0543	-0.75141	-0.77501	-1.59968	-0.86004	0.316763	0.373893	0.690403	-0.36727	0.550014	0.071668	-0.39256	-1.16196	0.11547	0.718566	0.658862	0.115297	0.098889	0.763396	1.15847	1.18391	0.128276	-1.56719	-1.61053	-1.65463	-1.50271	-1.89485	-1.07127	-0.75042	0.485861	0.478973	1.12107	0.715281	0.5597	0.07945	0.206346	-0.47553	0.582047	0.202551	1.87834	0.571484	0.19833	-1.07824	-0.61302	-0.34776	-1.22224
88	-1.17195	-0.67699	-0.93357	-1.18892	-1.5863	-1.20018	-1.46443	-1.26207	-0.80059	-0.67452	-1.05625	-1.00548	-0.29346	0.062619	-0.36342	-1.10917	-1.40731	-1.18804	-0.96886	-1.1521	-1.37203	-1.44732	-1.29937	-1.51645	-1.61299	-1.31236	-0.75085	-0.04195	-0.33572	-1.01112	-1.463	-0.89414	-0.00418	1.00145	1.63203	1.82912	1.32744	0.907335	0.591208	0.852893	1.10002	1.18232	0.686278	-0.03495	-0.17946	0.052721	0.167119	0.057262	-0.20665
89	0.430107	-0.37929	-1.43091	-1.05647	-1.27732	-0.65487	-1.12989	-0.16047	0.592154	0.830151	-0.11544	-0.46087	-0.18814	-0.69706	-1.43684	-1.68807	-0.876	0.008984	-1.03128	-0.45363	-1.22249	0.581494	-0.36056	-0.49556	-1.87336	-2.10717	-0.9509	0.315869	0.398582	0.311008	-1.21137	-0.68615	-2.26269	-2.14278	-2.51007	-0.80421	0.455602	0.567414	0.282587	0.015484	0.341409	0.052734	-0.23016	-1.19211	-0.61435	0.331194	2.22161	1.66393	0.521051
90	-1.18417	-0.84518	-0.94829	-0.17847	-0.07323	-0.31418	-0.35942	-0.42614	-0.08485	-0.1403	-0.18183	-0.55347	-0.73	-1.17906	-1.13596	-1.31929	-1.21713	-1.17774	-0.90551	-0.68366	-0.82367	-0.85721	-1.00015	-0.96325	-1.28422	-1.31153	-1.18901	-1.16207	-1.46459	-1.536	-1.05781	-0.85105	-0.7675	-0.98699	-0.80319	-0.96663	-1.18725	-1.44743	-1.29805	-1.0624	-0.27658	-0.08885	0.270528	-0.12037	0.123535	0.539482	1.67217	2.1548	1.63729
91	-0.55064	-0.3163	0.241722	0.708245	1.11406	0.573804	-0.98724	-0.12613	0.500586	2.0259	0.696959	0.880784	0.342918	-0.10102	-0.05863	0.502924	1.78361	0.35126	0.03101	-1.27064	-1.30208	-1.21605	-0.12069	0.395448	0.153499	-0.23231	-0.86033	-0.86277	-2.04318	-1.56073	-1.46872	0.424312	0.442213	0.811406	-0.17359	-0.00974	-1.27932	-1.00384	-1.29732	-0.16373	0.109232	0.43217	0.197891	0.143825	0.746368	0.779915	1.06925	1.13847	1.73818
92	-0.32302	-0.26923	-1.00585	-0.81847	-0.71969	-0.63306	-0.71185	-0.60093	0.682976	1.44214	2.46561	2.56775	2.66947	2.44437	1.82602	1.66089	0.741213	0.927365	1.54318	1.7203	1.5538	0.857514	0.726233	-0.49283	-1.27124	-1.71913	-1.22477	-0.60494	-0.13661	-0.59631	-0.27327	-0.53419	-0.7166	-1.67923	-1.38275	-0.75181	-0.67993	-0.35245	-0.38976	0.247498	0.705545	0.61948	0.997706	-0.0878	-0.9062	-1.17443	-0.46996	-0.24633	-0.51884
93	0.979832	1.12438	0.901684	0.521947	0.097336	-0.19708	-0.3309	-0.27509	-0.5645	-0.49667	-0.30974	-0.01443	-0.17973	-0.13374	-0.27691	0.108507	0.070559	0.542454	0.275934	0.228366	-0.1824	-0.33444	-0.77336	-1.26391	-1.69261	-1.94574	-1.77911	-1.42734	-0.95039	-1.068	-1.31229	-2.10792	-2.17829	-2.29623	-1.96753	-1.87884	-1.49569	-1.12064	-0.96361	-0.90437	-0.92086	-0.54024	0.04017	0.836509	1.23432	0.970473	0.700793	0.577882	0.636246
94	-0.81603	-0.89464	-0.93347	-0.91398	-0.88074	-0.72275	-0.55624	-0.34944	-0.25659	-0.19186	-0.09024	0.012463	0.024011	-0.1371	-0.39707	-0.48129	-0.29135	0.119858	0.522456	0.990653	1.64617	2.3847	2.83717	2.85955	2.62423	2.32216	2.10673	1.89189	1.70865	1.54393	1.44968	1.35851	1.23278	1.09496	0.994375	0.917939	0.902598	0.874088	0.79092	0.682717	0.58221	0.647496	0.70686	0.765783	0.797331	0.720844	0.677098	0.579209	0.553006
95	0.923625	0.519845	0.262184	0.048187	-0.09327	-0.46604	-0.77117	-0.62345	-0.23397	0.078003	0.062904	0.089045	0.41888	0.462442	0.277652	-0.00426	0.216884	0.186041	0.440319	0.244839	0.326277	-0.04854	-0.53709	-0.61243	-0.71065	-0.62556	-0.57092	-0.35084	0.230036	0.308311	0.214141	-0.28291	-0.73385	-1.10123	-1.26916	-1.01309	-0.70625	-0.52491	-0.87767	-1.21996	-1.47698	-1.84319	-1.9395	-1.90776	-1.44385	-1.21346	-1.20541	-1.37561	-1.47615
96	0.717722	0.53068	0.831822	0.800339	0.582978	-0.4332	-0.39084	-0.78779	0.920863	0.861303	1.19457	0.602542	1.03708	1.08287	1.15655	1.47559	1.36835	1.02008	0.240656	0.672783	0.592695	1.11913	1.17681	0.390825	-1.06128	-1.59964	-1.67793	-1.54	-2.55489	-1.47041	-1.43237	-0.24796	-1.22561	-1.10859	-0.77872	-0.52679	-0.04486	-0.50099	0.221855	0.249173	0.466541	0.144504	-0.25491	-0.65638	-0.50104	0.27593	1.26974	1.17464	0.566832
97	0.81453	0.170519	0.077219	0.576322	1.00047	0.871192	0.955987	1.40858	1.72355	0.740086	0.006607	-0.35413	0.106143	0.160036	-0.12863	-0.40663	-0.65572	-0.45451	-0.37371	-0.23141	-0.54607	-0.60719	-0.84348	-0.39666	-0.4836	-0.16662	-0.1219	0.227325	0.395513	0.698369	0.762152	1.04204	0.95054	1.74521	1.99599	2.67264	2.28666	2.4547	1.76333	1.31548	0.477142	0.26133	0.068223	0.224538	-0.05503	-0.07273	-0.48325	-0.77308	-1.00254
98	-0.05531	0.021308	-0.38308	0.169936	1.5796	1.08878	1.96167	0.115784	0.468354	-0.99962	1.06544	0.494213	0.56905	0.350896	1.09721	1.71646	-0.09864	0.61044	-0.12071	0.075861	-0.70711	-1.37974	-0.95348	-0.69868	-0.23857	0.181698	0.518563	1.19369	0.36461	-0.88871	-1.00195	-1.19554	-0.41085	-0.99811	-1.27043	-1.85814	-1.26111	-0.59206	-0.16709	-0.14611	-0.3699	0.949182	1.322	1.49985	-0.67981	0.350163	-0.23356	1.06049	-0.08688
99	0.796355	-0.19174	0.807336	0.783381	0.914751	-1.34513	-1.98779	-2.10359	-0.33417	0.722052	0.648871	0.37588	0.066518	-0.57349	-1.85572	-2.44393	-2.39354	-1.0984	0.384798	1.3055	2.42881	1.37215	0.987862	-0.01787	-0.04993	-0.64574	-1.1539	-1.61989	0.185225	0.627022	0.957579	-0.23047	-0.32892	0.329509	0.542439	1.11259	-0.39523	-0.42063	-1.57615	-0.03263	0.522122	0.990694	0.694664	-1.02835	-1.35468	-1.78309	0.097087	-0.38861	-0.20723
100	0.170287	0.10847	0.03099	-0.05424	0.04068	0.154669	0.288009	0.512582	0.828302	0.990536	0.882887	0.676816	0.449377	0.426933	0.33946	0.475419	0.516644	0.652319	0.690493	0.95148	1.19374	1.33272	1.26388	1.33638	1.57242	1.7888	1.75821	1.61314	1.36365	1.18043	1.07331	1.02697	1.03687	0.974607	0.954307	0.799548	0.748765	0.670267	0.697954	0.769141	0.861111	0.851992	0.685798	0.555473	0.566953	0.594789	0.627737	0.661659	0.785318
101	-0.47127	-0.61379	-0.23339	0.369615	0.791222	0.197395	-0.55994	-1.28461	-0.76522	0.237145	0.242997	0.485751	0.927955	1.57448	2.14847	2.65736	2.88154	1.79531	0.131533	0.209305	0.906013	1.3596	0.212384	-1.10152	-1.19626	-0.73862	-0.07537	0.315856	0.417842	0.298276	0.165333	0.245913	1.42597	1.74413	2.13094	1.61217	1.66031	0.829521	1.09039	0.729879	1.2154	0.677664	0.751709	1.01146	0.948487	1.19499	1.50502	1.48029	0.718739
102	1.01644	0.907014	1.22041	1.3974	1.69425	1.5152	1.30941	1.00606	0.816676	0.378939	-0.03212	-0.22045	0.060043	-0.27342	-0.47535	-0.62133	-0.27054	-0.03466	0.102491	0.31335	0.225561	-0.016	-0.33107	-0.4481	-0.83803	-0.81779	-0.89793	-0.68774	-0.82716	-1.04527	-1.15444	-1.1713	-1.05178	-0.96855	-1.24012	-1.15071	-1.16958	-0.89226	-1.06761	-1.22935	-1.50374	-1.51522	-1.64407	-1.33204	-1.14798	-0.76905	-0.652	-0.5953	-0.55946
103	-1.3104	-0.82821	-1.22956	-1.45183	-2.17416	-0.73289	0.091594	0.402754	-1.26328	-1.882	-1.75025	-0.76808	-0.05808	-0.40145	-0.78246	-0.32231	0.6817	1.79611	0.251447	-0.2399	-1.54551	-0.72631	-0.75772	-0.49752	-0.81009	-1.27148	0.266962	0.335808	0.241271	-1.56963	-1.80543	-0.9034	0.27436	1.09789	0.408125	0.110562	0.288611	-0.31766	-0.41824	-0.83442	-0.08834	-0.61108	-0.1072	-0.85838	-0.39049	-1.52601	-0.48155	-1.44184	-1.6247
104	0.103548	0.447083	0.437425	0.459602	0.581924	1.02052	1.34502	1.42057	1.05674	0.671172	0.364439	0.173	0.100418	-0.04743	-0.13735	-0.23064	0.03621	0.493622	1.08416	1.55556	2.19249	2.4186	2.41678	2.07954	1.82495	1.53768	1.33527	1.18625	1.04162	0.745873	0.550264	0.529302	0.600379	0.628914	0.470747	0.409239	0.477515	0.60874	0.632106	0.649598	0.685545	0.835224	0.877292	0.764646	0.570172	0.382325	0.350806	0.361034	0.513106
105	1.70419	1.32415	1.52852	1.69249	1.9622	2.21041	2.31613	2.13764	1.61815	1.12473	0.967498	0.626725	0.263541	0.316181	0.481605	0.484725	0.176988	0.146304	0.151101	-0.06958	-0.48103	-0.70357	-0.56749	-0.78216	-0.77561	-1.17124	-0.9534	-0.94199	-1.05407	-1.14657	-1.19353	-1.10785	-1.0977	-1.28305	-1.2104	-1.15938	-1.02676	-0.97699	-1.35833	-1.57908	-1.46697	-0.98445	-0.49347	-0.57817	-0.70706	-0.92389	-0.56334	-0.55247	-0.55786
106	-0.54895	-0.68027	-0.80973	-0.99325	-1.04067	-1.12273	-1.05619	-0.82951	-0.66394	-0.55025	-0.53339	-0.35776	0.108143	0.455831	0.585075	0.349482	0.111654	0.026544	0.010345	0.043199	0.07084	0.077434	0.405129	0.875482	1.51189	1.69618	1.71215	1.62011	1.61335	1.56073	1.69054	1.93624	2.08669	1.9124	1.55607	1.37575	1.22166	1.22611	1.24108	1.30354	1.22846	1.18794	1.10069	1.17974	1.11553	1.30416	1.3041	1.2207	0.990105
107	0.343057	0.156304	0.162741	0.001145	-0.12396	-0.47354	-0.67229	-0.64025	-0.41017	-0.4789	-0.71276	-1.10772	-1.20527	-1.07264	-0.76927	-0.48254	-0.5125	-0.69309	-0.87382	-0.92669	-0.83647	-0.68336	-0.63415	-0.67499	-0.6981	-0.53506	-0.32078	-0.27102	-0.26192	0.091316	0.571552	0.977442	0.952607	0.815836	0.732713	1.04945	1.50284	2.07069	2.31422	2.52481	2.47191	2.36254	2.1404	2.05246	2.01216	2.11751	2.1874	2.17939	2.01505
108	-0.26309	-0.38651	-0.64035	-0.76995	-0.7255	-0.39166	-0.12419	-0.17542	-0.2616	-0.43121	-0.15592	-0.29359	-0.30094	-0.50053	-0.87992	-1.35746	-1.81784	-1.92551	-1.76554	-1.61748	-1.61693	-1.33276	-1.18804	-1.10149	-1.43917	-1.65383	-1.31502	-0.84774	-0.01188	0.411851	0.61366	0.770432	0.940058	0.822391	0.314512	-0.11454	-0.16609	-0.12147	0.157209	0.258159	0.501529	0.800369	1.5501	2.04154	2.44069	2.45462	2.39854	1.86487	1.34458
109	-1.22401	-1.2356	-1.19809	-1.14418	-1.16188	-0.91183	-0.67403	-0.41699	-0.29972	-0.18153	-0.09212	-0.01353	-0.01588	-0.04927	-0.24008	-0.28672	-0.28384	-0.01389	0.076499	-0.07115	-0.24477	-0.37994	-0.28502	-0.14647	0.097814	0.367468	0.477477	0.215567	-0.06943	-0.46658	-0.43123	-0.49222	-0.39975	-0.31768	-0.13125	0.171196	0.52366	0.901727	1.262	1.64822	2.06316	2.25385	2.1142	1.91035	1.77342	1.63763	1.43041	1.2212	1.10907
110	0.871552	-0.60269	-1.46105	-2.0663	-0.4594	0.567316	1.18818	0.310475	-0.90689	-0.70938	-0.74933	0.248148	0.420218	1.42288	2.00895	1.04426	-0.41337	-1.46718	-0.87431	-0.28987	1.51818	1.28474	1.17083	1.01763	0.465985	1.12227	-0.12863	0.481498	0.768437	0.722894	0.835835	0.609717	1.36633	1.07124	1.36208	1.48834	2.02477	1.39526	0.929084	-0.19537	-0.24376	0.230698	1.14288	0.739563	-0.7892	-0.87161	-1.95072	-1.45266	-2.33796
111	3.08529	1.6867	0.014197	-0.63576	-0.05371	0.344582	0.522882	0.533971	0.497368	0.493862	0.561887	0.01667	-0.39055	-0.68169	-0.04995	0.047273	-0.57954	-1.61493	-0.95519	-0.33701	0.900973	0.232821	0.14021	-0.05662	-0.04297	0.029886	-0.27104	-0.40973	-0.4476	-0.57012	-0.5054	-0.54324	0.477984	0.99909	1.09941	0.988433	0.277067	0.716142	-0.14213	0.879218	0.33065	0.657445	-0.34165	0.428157	0.848512	1.75215	1.66193	1.67961	1.22108
112	0.701121	0.638393	0.52038	0.049615	-0.17236	-0.2145	-0.45963	-0.31296	-0.27398	0.18194	0.567716	0.881536	0.654514	0.013293	-0.59071	-0.655	-0.34378	0.348325	0.747174	1.09329	0.750833	0.259932	-0.29587	-0.48275	-0.96395	-1.37757	-2.16015	-1.90572	-1.40623	-0.87144	-0.71658	-1.1947	-1.84701	-2.1214	-2.08881	-1.55516	-1.78674	-1.91985	-2.36521	-2.06419	-1.54816	-0.80844	-0.15558	-0.07163	0.449404	0.338616	0.378081	0.146765	0.270817
113	1.20805	1.33755	1.42737	1.52111	1.47918	1.31173	1.01304	0.603655	0.409489	0.286884	0.15285	-0.11537	-0.33572	-0.48834	-0.44006	-0.26956	0.176395	0.53097	0.748018	0.960467	1.30016	1.40627	0.980477	0.316163	-0.07114	-0.18496	-0.28423	-0.29373	-0.03197	0.439206	0.754297	0.701688	0.728592	0.909649	1.00469	0.886136	0.385373	0.196959	0.261762	0.464229	0.492909	0.216966	0.352109	0.46834	0.546289	0.315283	-0.18024	-0.51025	-0.85511
114	-0.667	-0.55432	-0.38111	-0.31804	-0.43948	-0.62035	-0.6324	-0.75989	-0.96261	-1.26835	-1.46665	-1.03725	-0.87891	-0.64005	-1.021	-0.8597	-0.77255	-0.75131	-0.77617	-0.60364	-0.51038	-0.40724	-0.65188	-0.73743	-1.15539	-1.34558	-1.31129	-1.20049	-1.18677	-1.3762	-1.44265	-1.3437	-1.39594	-1.32038	-1.50097	-1.42612	-1.44142	-1.01664	-0.79839	-0.66911	-0.11634	0.828916	1.54074	1.4347	1.49884	1.78018	2.04757	1.70731	1.38929
115	0.485349	0.978688	0.931069	0.337109	0.040051	-0.16659	-0.15847	-0.42967	-0.51853	-0.72312	-0.68971	-0.62797	-0.61744	-0.6994	-0.91975	-1.09142	-1.41171	-1.31642	-0.94113	0.161481	1.14749	1.7532	1.40001	1.07011	0.909037	0.954777	0.808386	0.795048	0.669004	0.803413	0.38139	0.052736	-0.33639	-0.2331	-0.48355	-0.68889	-0.90502	-0.61198	-0.29014	-0.24637	-0.33379	-0.28183	0.35363	0.41105	0.30646	-0.2199	-0.1255	-0.25299	-0.39803
116	-0.79477	-0.80824	-1.00133	-1.04713	-0.95448	-0.69103	-0.56488	-0.56175	-0.7099	-0.64707	-0.30196	0.250426	0.646138	0.772049	0.616562	0.449844	0.427148	0.849544	1.43515	2.13302	2.88796	3.36523	3.28529	2.71687	2.23618	2.12811	2.00409	1.68286	1.24899	0.88079	0.78287	0.669822	0.502359	0.292025	0.18898	0.206842	0.262417	0.2977	0.136178	-0.18905	-0.54144	-0.81634	-0.78211	-0.60998	-0.21225	-0.00346	0.019968	-0.07228	-0.07069
117	0.043934	-0.3361	-0.78812	-1.18255	-0.74836	-0.35033	0.031338	-0.05145	-0.15448	-0.25864	-0.28512	-0.52147	-0.66984	-1.20221	-1.22702	-1.46363	-0.77897	-0.27251	0.721334	1.52576	2.36655	3.21113	2.9133	2.21554	1.11923	0.376172	-0.14012	-0.28138	0.261146	0.46533	0.449165	0.028851	0.114952	-0.05706	0.036534	-0.36546	-0.63345	-0.86869	-0.72558	-0.70821	-1.17134	-1.36073	-1.53563	-1.17396	-0.80776	-0.2524	0.109925	-0.07053	-0.26737
118	-0.01085	-0.23837	-0.48905	-0.4423	-0.05466	0.151773	0.381747	0.721946	1.26479	1.60482	1.78765	1.7377	1.4346	0.969939	0.639818	0.695234	0.637405	0.43638	-0.06509	-0.2395	-0.01336	0.157568	0.096344	-0.22433	-0.51939	-0.64235	-0.70552	-0.50017	-0.17457	0.560681	1.33283	1.6735	1.41446	0.728323	0.252477	-0.14757	-0.11045	-0.02159	0.076924	-0.02986	-0.05665	-0.11371	-0.02242	-0.10821	-0.28208	-0.51635	-0.98022	-1.36999	-1.71841
119	0.10467	-0.05679	0.094046	0.330959	0.965128	1.35387	1.35272	1.01394	0.813204	0.939824	0.900465	0.671179	0.333585	0.537024	0.671798	0.956913	0.90061	0.797923	0.457459	0.271687	0.61414	1.02848	1.26009	1.05905	0.979137	0.708494	0.762545	0.881474	1.27366	1.27593	1.05229	0.757218	0.604157	0.585541	0.47458	0.144369	-0.08783	-0.18155	0.129043	0.318352	0.488328	0.42251	0.259642	0.247044	0.253663	0.307147	0.200979	0.063692	-0.09862
120	-0.84433	-0.86316	-0.71974	-0.5316	-0.33199	-0.14135	0.019351	0.154591	0.329786	0.506272	0.675316	0.760198	0.818859	0.893768	0.918734	0.960175	0.984555	1.07421	1.15288	1.26905	1.26048	1.32253	1.38447	1.55102	1.59056	1.54646	1.56047	1.61061	1.64813	1.54762	1.4438	1.41791	1.47428	1.55164	1.57892	1.54221	1.54196	1.43913	1.3283	1.13418	1.00329	0.840952	0.758959	0.717549	0.712783	0.635347	0.588671	0.540937	0.46415
121	-0.8514	-1.16163	-1.5251	-0.07268	0.271263	0.126081	0.657021	0.515241	1.23989	0.71036	0.684191	0.674545	-0.02105	-0.28563	-0.17805	0.628304	0.562492	0.753373	1.32332	1.89693	1.65122	1.08042	1.15844	1.12168	2.35415	1.82578	1.7389	0.436038	-0.00115	0.351366	-0.40494	-0.50419	-1.72	-1.15566	-0.22018	0.945093	1.88618	1.5318	0.923316	0.933459	0.585461	0.852204	0.351299	0.600495	0.086753	-0.82339	-1.11229	-1.70455	-1.56776
122	0.140929	0.260076	-0.20209	-0.09082	0.003684	0.593253	0.51577	0.055152	-0.28257	-0.85785	-0.51513	-0.59796	-0.41792	-1.59426	-2.2012	-2.09474	-1.5743	-0.85484	-1.24917	-0.9733	-0.95015	-0.27037	0.321189	0.779148	1.42975	1.47633	1.78427	1.3146	1.20592	1.43014	1.10522	0.873179	0.134245	0.2316	0.731532	0.778465	0.84899	0.172943	-0.33425	-1.20465	-1.39503	-1.04885	-0.76795	-0.63471	-1.14054	-1.09973	-1.37012	-0.95758	-0.55813
123	0.501858	0.555047	0.247078	0.027822	-0.57093	-0.91264	-1.11463	-0.92815	-0.55759	-0.59044	-0.46514	-0.49429	-0.32768	-0.36918	-0.53779	-0.59895	-0.34862	0.094904	0.518087	0.748422	0.541395	0.573347	0.372574	0.312074	0.086381	0.277239	0.625723	0.842108	0.861413	0.612687	0.251665	-0.13388	-0.3176	-0.33375	-0.26501	-0.49881	-0.60098	-0.67503	-0.63275	-0.45126	-0.2424	0.34601	0.833601	0.9673	0.813813	0.698708	0.68571	1.01118	0.831975
124	0.964901	1.27716	0.599384	0.737476	0.650592	1.39768	1.61177	1.12894	0.113045	-0.41714	-0.26485	0.051351	0.277533	0.357997	0.608074	0.117452	-0.07958	-0.98756	-0.38961	-1.04986	-0.54975	-1.14444	-1.0612	-1.36778	-2.03539	-2.3683	-2.28046	-1.5245	-0.48723	-0.6579	-0.71521	-0.9972	-0.17596	-0.32763	-0.42251	-0.8339	0.280249	0.925671	1.53293	1.10443	0.563815	0.445863	0.604963	1.33842	1.17891	0.586324	-0.85448	-1.88095	-2.21899
125	-0.29597	-0.60321	0.075199	0.48746	0.843677	0.484138	0.735937	1.04967	1.2708	0.982585	0.701366	0.201496	0.115477	-0.00956	-0.06318	-0.27541	-0.55927	-0.30652	-0.35629	-0.40867	-0.79232	-0.42771	-0.20727	-0.06673	-0.24189	-0.71892	-0.99734	-1.59903	-1.42562	-1.49726	-1.36937	-1.74525	-1.9245	-2.0784	-2.12482	-1.68206	-1.1554	-0.27477	-0.15128	0.037251	-0.40467	-0.88928	-1.23981	-1.66659	-1.52812	-1.60939	-1.18718	-0.77861	-0.44871
126	0.291582	0.029948	-0.0657	0.375729	0.567805	0.482979	0.440028	0.312646	0.323933	0.340056	0.938741	0.965724	1.46636	0.895479	0.94345	0.031206	0.099445	-0.44065	-0.63744	-1.43598	-1.62477	-1.5416	-1.77114	-1.64491	-1.76319	-1.79947	-1.6877	-2.14028	-1.65031	-1.92518	-1.10276	-0.64835	0.315483	1.02738	1.61057	1.73965	1.32439	0.738133	0.327807	0.172674	0.036151	-0.0884	-0.85646	-1.23803	-1.72756	-1.44493	-1.33625	-1.29188	-1.36084
127	-0.56389	-0.57795	-0.46295	-0.20252	0.097697	0.480219	0.862032	1.18643	1.37354	1.54261	1.51081	1.59941	1.4348	1.40561	1.34321	1.65523	2.10225	2.30524	2.32385	2.01278	1.71894	1.50792	1.53837	1.81723	1.86544	1.66921	1.27176	0.864689	0.91821	0.960538	1.13872	0.905564	0.626318	0.246146	0.039691	-0.00018	-0.0301	-0.11192	-0.12922	-0.12931	-0.12563	-0.40125	-0.44755	-0.61096	-0.54546	-0.44856	-0.34673	-0.19984	-0.39666
128	0.056436	-0.16722	-0.31225	-0.59124	-0.61073	-0.80246	-0.55444	-0.57673	-0.40459	-0.39372	-0.2837	0.072785	-0.01621	-0.08965	-0.44186	-0.52162	-0.63417	-0.53937	-0.34393	-0.2786	-0.7482	-0.87761	-1.05416	-1.05852	-1.25522	-1.15096	-0.96611	-0.79932	-0.89393	-0.86406	-1.27083	-1.51748	-1.55972	-1.28446	-1.12312	-1.26928	-1.52686	-1.24081	-0.93144	-0.1774	-0.22454	-0.24682	-0.82375	-1.00608	-0.75795	-0.31601	-0.28417	-0.52351	-0.89948
129	-0.22087	-0.41245	-0.63646	-0.64292	-0.63192	-0.5498	-0.68312	-0.67709	-0.78397	-0.59369	-0.51042	-0.31154	-0.27264	-0.28034	-0.44635	-0.60397	-0.76472	-0.96089	-1.10841	-0.79758	-0.22899	0.07553	0.120438	-0.0153	-0.26283	-0.6357	-1.17016	-1.43736	-1.53931	-1.5285	-1.51007	-1.6687	-1.54758	-1.41541	-1.04012	-0.89969	-0.69957	-0.84323	-0.65596	0.217825	1.31662	1.99131	1.8428	1.57301	1.33314	1.33648	1.85376	2.75944	3.25159
130	-0.4123	-0.5394	-0.52116	-0.43144	-0.49888	-0.677	-0.79574	-0.7607	-0.67487	-0.68925	-0.82478	-0.84565	-0.72732	-0.65792	-0.70011	-0.76979	-0.63257	-0.48954	-0.36306	-0.29922	-0.30143	-0.33185	-0.44325	-0.56184	-0.85962	-1.13913	-1.38994	-1.3746	-1.27874	-1.08396	-1.02913	-1.03301	-1.04607	-1.0274	-1.09908	-1.29924	-1.40445	-1.34643	-1.24171	-1.24641	-1.5098	-1.72996	-1.82644	-1.58784	-1.22915	-0.71828	-0.23976	0.195809	0.210657
131	-0.20153	-0.04909	0.095581	-0.10708	-0.23463	-0.26736	-0.07764	0.254034	0.045646	-0.11228	-0.21137	-0.10261	0.024576	-0.03282	0.14667	0.200228	0.17699	0.134294	0.27348	0.408461	0.205389	0.210243	0.248628	0.440457	0.394791	0.382059	0.395514	0.397936	0.526302	0.854406	1.45079	1.74626	2.23714	2.11722	2.34528	2.27069	2.49186	2.37045	2.2075	1.84609	1.69857	1.25138	1.05108	1.01711	1.17162	1.43943	1.21333	1.07353	0.805791
132	-0.16263	-0.09183	-0.12322	-0.40843	-0.56316	-0.60539	-0.44887	-0.28256	-0.27723	-0.50528	-0.39833	-0.09786	0.200351	0.349587	0.333282	0.18927	0.326379	0.400632	0.671143	0.399205	-0.14101	-0.56753	-0.93649	-0.98218	-0.91711	-0.63076	-0.34973	-0.21063	-0.28441	-0.44863	-0.75714	-0.90646	-0.93539	-0.74845	-0.34171	-0.18829	-0.30022	-0.74366	-0.95544	-1.27148	-1.59619	-1.6607	-1.25733	-0.80981	-0.67955	-0.82006	-0.85286	-0.48727	-0.02953
133	-0.39256	-0.31827	-0.6128	-0.24912	-0.02029	0.382371	0.405933	0.30872	0.61577	0.55444	0.667677	0.288225	0.25561	0.107016	-0.19535	-0.58482	-1.32187	-1.45831	-1.43192	-1.07693	-0.85368	-1.38041	-1.7218	-2.15455	-2.17561	-2.14911	-2.09753	-1.81746	-1.96178	-1.71582	-1.67781	-1.18624	-0.59766	-0.05534	0.308655	0.295795	0.358355	0.445499	0.252923	-0.17704	-0.70581	-0.55187	-0.34403	-0.21262	-0.71515	-0.7845	-0.99385	-1.01476	-1.6266
134	-0.67347	0.277074	0.459324	0.149312	-0.29528	-0.4085	-1.17864	-1.61071	-1.42054	-0.70021	-0.07917	0.498986	0.242367	0.454622	-0.65659	-0.5314	-0.87104	-0.36396	-0.34862	-0.02732	0.973896	1.63065	2.08913	1.95069	2.41328	1.60295	1.33141	0.461401	0.90851	0.700728	0.582031	0.380078	-0.13722	-0.47635	-0.7128	-0.60391	-0.47852	-1.19542	-2.15613	-1.85116	-1.07963	-0.34886	-0.15286	0.067098	-0.04025	-0.41952	-1.07761	-0.66492	-1.01727
135	-0.46514	-0.44065	-0.41558	-0.42632	-0.50034	-0.48735	-0.4304	-0.36239	-0.20443	-0.30442	-0.38948	-0.46774	-0.54358	-0.48981	-0.72093	-0.73029	-0.74483	-0.70176	-0.831	-0.97134	-0.93698	-0.90201	-0.7195	-0.68932	-0.63071	-0.63254	-0.45096	-0.39565	-0.45376	-0.51008	-0.27382	-0.32776	-0.41446	-0.58116	-0.41716	-0.54428	-0.73859	-1.10679	-1.22259	-1.40861	-1.4144	-1.57316	-1.56628	-1.59812	-1.59004	-1.52962	-1.58296	-1.32539	-1.14015
136	-0.12533	-0.61646	-0.84311	-0.81722	-0.85812	-0.99334	-1.04998	-1.06695	-1.46239	-1.92813	-2.15264	-1.96323	-1.93847	-1.8869	-1.70091	-1.82472	-2.25377	-2.4128	-1.66922	-1.23156	-1.20692	-1.28079	-0.92688	-0.54229	-0.22577	0.130737	0.259935	0.102891	-0.06639	0.18411	0.251257	0.431485	0.500983	0.442031	0.282346	-0.22537	-0.60943	-0.8859	-0.54906	-0.53836	-0.26478	-0.41042	-0.30652	-0.54853	-0.73528	-0.91848	-0.73152	-0.79179	-0.47125
137	-1.43456	-1.47839	-1.24656	-0.93201	-0.91076	-0.82097	-0.6994	-0.28449	-0.29241	-0.0289	0.456082	1.35284	1.62959	1.5577	1.71061	2.1683	2.43917	2.1546	1.83595	1.81253	1.85027	1.5993	1.20991	0.824668	0.772117	0.666724	0.612755	0.717943	0.785929	0.793477	0.786951	0.844881	0.638346	0.249669	-0.10019	0.412576	1.06493	1.58201	1.50283	1.22457	0.945187	0.753544	0.516006	0.452899	0.189477	0.465931	0.697125	0.946793	0.820986
138	-0.05587	-0.01559	-0.28995	-0.46234	-0.80686	-1.09201	-0.96772	-0.67659	-0.41682	-0.39367	-0.51122	-0.62001	-1.06057	-1.32337	-1.5411	-1.24484	-1.2136	-1.28504	-1.43723	-1.60129	-1.58347	-1.43882	-0.95262	-0.35661	0.149048	0.456815	0.653528	1.09159	1.71985	2.297	2.54398	2.55702	2.3772	1.78982	1.32092	0.780535	0.514465	0.295951	0.512722	0.579128	0.475628	0.0415	-0.27016	-0.53392	-0.78486	-0.53437	-0.17607	0.393126	0.677324
139	-0.54865	0.121514	0.017182	-0.49281	-0.98844	-1.48658	-1.8209	-1.95473	-1.5351	-1.09603	-0.79455	-0.79785	-0.60968	-0.42251	-0.4947	-0.30576	-0.08707	0.321922	0.145934	0.154085	0.1642	0.18042	-0.30609	-0.68975	-0.78578	-0.55039	-0.30652	-0.03776	0.149977	-0.23625	-0.58486	-0.85313	-0.51199	-0.70166	-0.88205	-1.22948	-1.00555	-1.04092	-1.24259	-1.27616	-1.10686	-0.54214	-0.68848	-0.67271	-1.0005	-0.83807	-0.87862	-0.47116	-0.30965
140	-2.25323	-2.36888	-2.05103	-1.67376	-1.31776	-1.57748	-1.73693	-1.81283	-1.60047	-1.59805	-1.90285	-1.78953	-1.67743	-1.50095	-1.28301	-1.32021	-1.18609	-1.06578	-0.75441	-0.44935	-0.22988	-0.22762	0.186971	0.068663	0.167109	0.057799	0.302476	0.464272	0.238852	0.120398	-0.05355	-0.31533	-0.59364	-0.43058	0.230709	0.640545	0.949726	1.2172	1.29375	1.02965	0.448805	0.08265	-0.1081	0.184487	0.402601	0.526095	0.344412	0.36885	0.284495
141	0.402739	0.267356	0.188406	0.077569	0.043366	-0.36274	-0.54236	-0.79668	-0.34868	0.150668	0.698191	0.946921	1.16593	1.19115	0.995737	0.782859	0.651227	0.405942	0.022578	-0.252	-0.19247	-0.4704	-0.68691	-1.03145	-0.88677	-0.94474	-0.91776	-1.10476	-1.12074	-1.03287	-0.88627	-0.77142	-1.05111	-1.0483	-1.12577	-1.13415	-1.45175	-1.63831	-1.61892	-1.2502	-0.80921	-0.2393	0.008246	0.16054	-0.18364	-0.26588	-0.39657	-0.40865	-0.56889
142	-0.169	-0.17986	0.207235	0.608788	1.43426	1.63271	2.3564	2.39389	2.70787	2.26462	1.99461	1.43607	1.2012	1.45492	1.83433	1.69516	1.17101	0.658132	0.647311	0.777991	0.542635	0.21228	-0.01983	-0.48721	-0.05685	0.228404	0.459633	0.04744	-0.60421	-0.69307	-0.05712	0.535496	0.792628	0.902697	1.30218	1.48285	1.0667	0.385378	0.095937	-0.59987	-1.16573	-0.98306	-0.81473	-0.46138	-0.56728	-0.91086	-0.93258	-1.42985	-0.91354
143	0.787352	1.30439	0.390717	-0.21572	0.223728	0.627107	1.25549	0.30072	-0.09929	-0.46782	0.615304	0.548482	0.75177	0.152752	-0.42269	-0.93879	-1.64919	-1.03596	-1.06118	-0.59161	-0.21939	-0.15894	-0.51701	-1.2569	-1.2694	-1.61727	-1.48348	-0.74262	-0.16675	0.1488	-0.48113	0.600544	1.30202	2.05466	2.02675	1.41741	0.96588	0.402525	-0.24519	-0.58724	-0.30197	0.298177	0.761508	0.922523	1.57071	1.93058	1.24117	-0.30406	-0.92792
144	-0.27279	-0.58932	-1.03572	-1.24277	-1.37255	-1.38953	-1.07671	-0.80898	-0.89581	-1.2706	-1.14131	-0.76123	-0.51207	0.007322	0.3226	0.363916	0.452839	0.251343	0.311453	-0.27082	-0.12934	-0.15457	0.479216	0.614951	0.570453	-0.03002	-0.21349	0.098391	0.507561	0.205244	-0.02293	-0.57348	-0.99598	-1.54874	-1.85841	-1.49864	-0.96905	-0.45713	-0.19266	-0.20715	0.031713	0.035171	0.061073	-0.28104	-0.45921	-0.31067	0.205419	0.308366	0.41455
145	-0.378	-0.03422	-0.02873	0.244166	-0.11966	-0.271	-0.65953	-0.66456	-0.70062	-0.71102	-0.72472	-0.54935	-0.52185	-0.38559	-0.49389	-0.44126	-0.88847	-1.06847	-1.13725	-1.1422	-1.25175	-1.30773	-1.07409	-1.06057	-0.85161	-0.43052	0.15614	0.400138	0.441099	0.415347	0.368852	0.47544	0.202249	-0.04499	-0.35803	-0.17283	-0.20372	-0.23385	-0.29562	0.535512	1.36011	2.21358	2.76886	2.7445	2.28381	1.28553	0.927965	0.720882	0.537137
146	-1.14151	-1.43389	-1.82395	-1.62487	-1.65153	-1.3686	-1.49784	-0.80878	-0.58612	-0.85861	-0.99752	-1.15259	-0.82469	-0.85861	-1.03218	-0.93588	-0.95476	-0.5379	0.129357	-0.0467	-0.06933	-0.4002	0.376332	0.373109	0.680731	0.513305	0.629817	0.696938	0.454217	0.815655	0.740527	1.24145	0.854402	0.303742	0.140191	0.452438	0.883166	0.841657	0.847916	1.27056	1.48427	1.42073	0.744112	0.288091	-0.15673	0.088851	0.296147	0.272775	-0.35433
147	-1.08825	-0.35398	1.09301	0.8665	1.34913	0.366989	1.27536	0.965267	0.95897	0.078548	0.218773	0.905631	1.64813	1.82209	1.12181	0.302376	0.111919	0.475151	1.34171	0.773817	0.602871	0.461179	0.545989	0.578094	0.648256	0.564549	1.22185	0.838989	1.35153	0.82924	0.958961	1.38328	1.20781	1.05427	-0.09033	-0.41011	-0.09885	-0.4638	-0.46702	-1.11934	0.165952	0.230426	0.784769	-0.10616	-0.13824	-0.19777	-0.11442	-0.54822	-0.12892
148	0.705367	0.607117	0.6813	0.868661	0.725285	0.618494	0.300455	0.296644	0.263402	0.342962	0.412996	0.40789	0.215227	0.183094	0.00238	-0.08191	-0.40469	-0.5832	-0.84749	-0.87945	-0.76605	-0.49293	-0.39522	-0.49713	-0.44025	-0.30197	-0.19452	-0.23336	-0.42444	-0.51421	-0.62354	-0.73402	-0.8071	-0.95148	-0.8942	-0.87731	-0.83911	-1.0026	-1.14996	-1.21553	-1.21631	-1.08074	-1.11956	-1.10321	-1.25045	-1.28705	-1.28913	-1.19418	-1.07971
149	0.001351	-0.11463	-0.12444	-0.30927	-0.24351	-0.22893	-0.00051	0.091968	0.684531	0.571002	0.711556	0.500374	0.471206	0.591513	0.171769	0.350892	0.285753	0.21403	0.179352	0.37004	0.836253	0.954387	0.724809	1.05421	0.784081	0.478658	-0.57165	-0.97153	-1.26996	-1.14135	-1.31528	-1.32742	-1.16007	-1.07248	-1.14556	-1.25903	-1.25848	-1.28056	-1.68215	-1.79938	-2.01077	-1.91616	-2.06576	-1.98688	-2.05205	-1.76461	-1.58297	-1.46461	-1.35252
150	-0.54536	-0.2146	-0.14067	-0.84579	-1.07576	-1.40246	-0.79195	-0.57336	-0.15786	-0.37189	-0.46539	-0.35189	-0.04638	-0.66614	-0.70921	-1.43851	-1.04231	-0.98354	-0.54598	-0.54918	-0.89471	-0.61244	-0.33273	-0.42489	-0.83509	-1.0698	-0.96423	-0.82921	-0.71027	-0.66511	-1.02285	-0.974	-0.91288	-0.6311	-0.68209	-0.62827	-0.64644	-0.62113	-0.90633	-0.77141	-0.65206	-0.2182	0.172901	1.41497	2.63481	3.04316	2.36954	1.45477	1.25904
151	-0.25575	-0.59236	-0.81153	-0.89103	-0.85969	-0.77709	-0.6412	-0.52861	-0.35784	-0.21848	-0.11291	-0.08785	-0.16867	-0.34782	-0.54636	-0.64826	-0.51257	-0.23218	0.064757	0.487083	0.81482	0.874954	0.651592	0.302147	0.008622	-0.34662	-0.60852	-0.64063	-0.48811	-0.32442	-0.28037	-0.39232	-0.59397	-0.63859	-0.67858	-0.7447	-1.17617	-1.30916	-1.33587	-1.16321	-1.11048	-1.06419	-0.95356	-0.95798	-0.82208	-0.77584	-0.85791	-0.96808	-1.02522
152	-0.73289	-0.43531	-0.17261	-0.14388	-0.352	-0.40825	-0.53442	-0.32947	-0.53137	-0.33998	-0.78413	-0.67612	-0.60828	0.022516	0.125453	0.089731	-0.74443	-1.32641	-1.72221	-2.05001	-2.07976	-1.93187	-1.35692	-1.04326	-0.43908	0.246106	0.910976	0.929372	0.877374	1.07579	1.35173	1.63153	1.54012	1.12463	0.322768	0.335093	0.381416	0.74357	0.5637	0.959537	1.04919	1.01062	0.586134	0.514695	0.083616	0.140996	-0.14146	0.170503	-0.028
153	-0.95693	-0.73334	-0.68441	-0.81878	-0.81017	-0.72127	-0.57683	-0.37356	-0.34373	-0.24333	-0.31698	-0.3192	-0.70174	-0.87285	-0.53829	0.197876	0.645026	0.674784	0.681056	0.693232	0.893763	1.12402	1.25849	0.979659	0.523114	0.540654	0.730517	0.893884	0.763425	0.627593	0.674841	0.694747	0.658461	0.378168	-0.11068	-0.19964	-0.15885	0.084212	-0.27496	-0.81423	-1.29291	-1.41043	-1.2768	-1.39155	-1.23547	-1.1074	-0.92238	-1.21709	-1.54187
154	-1.41445	-1.07113	-1.13091	-1.06583	-0.80269	-0.38059	-0.5451	-0.03195	-0.05033	0.067388	-0.56928	-0.87234	-1.16641	-1.37542	-0.93895	-0.02554	0.478607	0.250291	0.235232	0.677002	1.41131	1.61974	1.53297	1.04138	0.385176	-0.25612	-0.59098	-0.13319	0.571374	1.18286	0.669875	0.452478	0.454279	0.836737	0.891842	0.721949	1.29066	1.45912	1.95055	1.42052	1.26064	0.65356	0.394823	-0.16553	-0.70392	-0.73671	-0.5456	-0.32949	-0.26488
155	1.13662	1.79264	1.90702	1.5906	1.21332	0.779446	0.334119	-0.31564	-0.81684	-0.95657	-0.89382	-0.68477	-0.79415	-0.88935	-0.86731	-0.45726	-0.01007	0.379009	0.006579	-0.28722	-0.11936	0.482801	0.979838	0.738477	0.434258	-0.06279	-0.45142	-0.73753	-0.76187	-0.51419	-0.11258	0.128679	0.058238	-0.37373	-0.4141	-0.22468	0.227195	0.054748	-0.16015	-0.53421	-0.45216	-0.48014	-0.5364	-0.80798	-1.04521	-0.98062	-0.89347	-0.80515	-0.98487
156	-0.06794	-0.09157	-0.11862	-0.10673	-0.07035	-0.19689	-0.36643	-0.67262	-0.74955	-0.78651	-0.69098	-0.69855	-0.79016	-0.84656	-0.92872	-0.9658	-1.08149	-1.01909	-0.90984	-0.7423	-0.68629	-0.7832	-0.81437	-0.84185	-0.74467	-0.71988	-0.78095	-0.84698	-0.8629	-0.87865	-0.97904	-1.14683	-1.30462	-1.48524	-1.57702	-1.43629	-1.22944	-0.9572	-0.89122	-0.87988	-0.95692	-1.06405	-1.02804	-0.97246	-1.01899	-1.12304	-1.36915	-1.52708	-1.6185
157	2.16494	2.09802	1.8395	1.57004	1.41107	1.1824	0.758698	0.408235	0.103697	0.050501	0.119696	0.308781	0.604546	0.691647	0.853698	0.81829	0.717213	0.393956	0.102832	-0.18104	-0.17878	-0.26414	-0.00192	-0.15319	-0.20405	-0.4321	-0.11429	0.395345	1.10623	1.5634	1.81811	1.3029	0.555825	0.034455	-0.05881	0.183558	0.19214	0.385763	0.181046	0.09393	0.077555	0.213061	0.423849	0.157388	0.000441	-0.28835	-0.15214	-0.00837	0.072039
158	0.653583	0.588804	0.539733	0.381385	0.24287	0.093173	0.054436	-0.04177	-0.0884	-0.10655	-0.07812	-0.06213	-0.12184	-0.24218	-0.42535	-0.58964	-0.6757	-0.72616	-0.75808	-0.84336	-0.88373	-0.84547	-0.81174	-0.85287	-0.98962	-0.91779	-0.82468	-0.75057	-0.87371	-1.04215	-1.17165	-1.29681	-1.35675	-1.38841	-1.44578	-1.45135	-1.51931	-1.49677	-1.41942	-1.29397	-1.26794	-1.2426	-1.29649	-1.29382	-1.31363	-1.29514	-1.24703	-1.26756	-1.16839
159	0.76269	0.986543	0.841089	0.183402	-0.23385	-0.52802	-0.36637	-0.54378	-0.56815	-0.72235	-0.98357	-0.80967	-0.89645	-0.22722	-0.36049	-0.73091	-0.85727	-0.60647	-0.72748	-0.8139	-1.39767	-1.04871	-0.11659	1.04434	2.00413	1.38146	0.8047	0.41962	0.502785	0.569236	-0.03625	-0.28831	-0.66864	-0.64804	-0.5991	-0.06202	0.25342	0.344472	-0.35217	-0.92038	-1.24187	-1.48187	-1.43398	-1.39066	-1.12244	-1.02669	-1.00485	-0.78684	-0.73932
160	0.756152	0.639859	0.503628	0.188382	-0.08485	-0.40829	-0.55495	-0.52851	0.134771	0.891528	1.27678	1.28123	0.932124	0.841538	0.710215	0.729563	0.511706	0.513291	0.614907	0.701119	0.387242	0.055212	-0.13542	-0.14986	-0.28606	-0.27464	-0.17786	-0.21057	-0.23845	-0.37127	-0.43496	-0.7402	-1.20984	-1.40477	-1.61047	-1.49087	-1.49607	-1.40277	-1.47045	-1.44261	-1.37027	-1.10842	-0.89874	-0.86151	-1.247	-1.69879	-2.04326	-2.252	-2.39763
161	-0.31485	-0.29214	-0.31696	-0.39092	-0.31339	-0.29564	-0.28176	-0.42658	-0.54013	-0.65639	-0.55566	-0.48476	-0.41178	-0.53971	-0.78141	-0.83781	-0.75181	-0.46009	-0.3133	-0.14698	0.426594	0.900491	1.12452	0.662065	0.245817	-0.08155	-0.02547	0.16926	0.405358	0.390094	0.344537	0.130744	-0.02181	-0.28931	-0.40119	-0.46325	-0.53525	-0.76619	-0.96203	-1.20515	-1.38581	-1.56286	-1.62668	-1.58769	-1.53821	-1.44151	-1.47717	-1.56768	-1.71386
162	-0.02366	0.032786	0.224627	0.545268	0.612775	0.551912	0.294604	0.22837	0.212743	0.173415	-0.05415	-0.29796	-0.30538	-0.20627	-0.03994	-0.04885	-0.08035	-0.03627	-0.02321	-0.10356	-0.19671	-0.16118	-0.05152	-0.06173	-0.22302	-0.43334	-0.64	-0.75324	-0.84234	-0.84881	-0.85064	-0.78562	-0.74462	-0.77862	-0.8715	-1.04541	-1.22514	-1.35378	-1.24207	-1.04087	-0.93486	-1.03604	-1.03338	-1.02743	-1.07548	-1.15221	-1.20612	-1.21002	-1.37644
163	0.690829	0.645734	0.136397	-0.34067	-0.63886	-0.88905	-1.15594	-0.79934	-0.38719	0.206969	-0.0024	0.286735	-0.10769	0.383118	0.318759	0.613734	0.701771	0.506564	0.599787	0.461772	0.906292	0.991008	0.620899	0.366987	0.004692	-0.16583	-0.33833	-0.41316	-0.23122	-0.22359	-0.34851	-0.59515	-1.43882	-1.49102	-1.66933	-1.46075	-1.59485	-1.45447	-0.97227	-0.97754	-1.08317	-0.87205	-0.21444	0.20127	-0.50582	-0.78407	-1.13049	-0.44634	-0.61424
164	0.020788	0.321496	0.610967	0.765667	0.827452	0.753646	0.340479	0.021754	-0.37129	-0.29927	-0.38582	-0.48878	-0.89556	-1.01744	-1.09102	-0.98581	-1.11759	-1.16255	-0.96635	-0.30396	0.530436	0.957459	0.887718	0.719405	0.783489	1.07947	1.27065	1.20788	0.971726	0.601688	0.362953	0.238966	0.299838	0.364988	0.394245	0.333079	0.142682	0.048501	-0.13481	-0.45752	-0.95543	-1.44007	-1.59881	-1.76387	-1.62759	-1.52813	-1.28134	-1.3133	-1.44041
165	1.88484	2.69231	3.03812	2.55693	2.07869	1.64968	1.21344	0.738967	0.597105	0.436795	0.359972	0.365437	0.626981	0.823265	0.649105	0.233981	-0.03056	-0.19503	-0.26976	-0.34347	-0.44136	-0.67154	-0.52444	-0.10976	0.742124	0.860142	0.535516	0.223844	0.177052	0.513702	0.450433	0.804896	1.06732	1.67368	1.66359	1.27338	0.611714	0.196858	-0.1412	-0.52669	-0.73963	-0.29609	0.40576	1.16248	1.4564	1.46118	0.97562	0.46656	0.250084
166	-0.21652	-0.2987	-0.40906	-0.51641	-0.62242	-0.81718	-0.96619	-1.08627	-0.65456	-0.04617	0.446156	0.319985	0.079434	-0.27634	-0.4137	-0.49769	-0.27662	0.045763	0.153817	0.004128	-0.26227	-0.30936	-0.44563	-0.65646	-0.99386	-1.09275	-1.08214	-1.13373	-1.17593	-1.3162	-1.33375	-1.58659	-1.54236	-1.64288	-1.56057	-1.56578	-1.46592	-1.38696	-1.42461	-1.44882	-1.41616	-1.26838	-0.89916	-0.63695	-0.70659	-0.77831	-0.83445	-0.64079	-0.83793
167	1.58876	2.37327	2.25296	1.48056	1.08389	0.821014	0.863349	0.054399	-0.50435	-0.6395	-0.28134	-0.13558	-0.47932	-0.70838	-0.80678	-0.62611	-0.57685	-0.80114	-1.21334	-1.14201	-1.07911	-0.94753	-0.76001	0.344256	1.1771	1.34724	1.19629	1.31197	1.63365	1.48913	1.20282	1.01224	1.08412	0.890334	0.563789	-0.01706	-0.25432	-0.22478	-0.09974	-0.10572	-0.29329	-0.22164	-0.26128	-0.17977	-0.46066	-0.48763	-0.72267	-0.66826	-0.83096
168	-0.05814	-0.10261	-0.45172	-0.60218	-0.63042	-0.77773	-0.73026	-0.87025	-0.81667	-1.07868	-0.99614	-1.09819	-0.97138	-1.38724	-1.07157	-0.76389	-0.45696	-0.46401	-0.49006	-0.5898	-0.78254	-0.69452	-0.04198	0.652844	1.30368	1.2728	1.12278	0.718528	0.870654	0.948084	1.18944	1.11276	1.02636	0.517243	0.330729	0.607119	0.484202	0.219021	-0.123	-0.02851	-0.02966	0.216135	0.482303	0.663386	0.193046	-0.12535	-0.48483	-0.59437	-0.39876
169	-1.65577	-1.34346	-0.65228	-0.15989	0.076013	-0.48401	-0.59044	-0.68074	-0.43871	-0.59233	-0.7411	-0.72948	-0.46125	-0.18593	-0.19283	-0.39216	-0.46051	-0.12465	0.374094	0.723891	0.903248	1.10024	1.4127	1.38469	1.15483	0.876273	0.66416	0.448805	0.101218	-0.01101	0.243458	0.664932	0.657361	0.190619	-0.24786	-0.38631	-0.38519	-0.64529	-0.80435	-0.8079	-0.9338	-1.06272	-1.42656	-1.15116	-0.99932	-0.82424	-1.3689	-1.63815	-1.43918
170	-0.38487	-0.21784	-0.02434	0.076422	0.043067	0.003667	-0.06044	-0.08336	-0.28544	-0.62991	-1.10194	-1.27615	-1.40652	-1.19801	-1.25056	-1.2552	-1.57297	-1.80708	-1.92361	-1.89731	-1.82083	-1.80511	-1.77852	-1.53644	-1.30383	-1.22427	-1.18598	-1.24455	-1.14628	-1.04391	-0.6842	-0.18985	0.053904	0.148853	0.04761	0.144182	0.191533	0.117599	-0.14491	-0.22775	-0.11186	0.130915	0.090616	-0.30791	-0.66892	-0.58395	0.376006	1.37802	1.84076
171	-0.17175	-0.27674	-0.46085	-0.44279	-0.48439	-0.40823	-0.53714	-0.54067	-0.57606	-0.55075	-0.55644	-0.48133	-0.50157	-0.71541	-0.9163	-1.03263	-1.00559	-0.99865	-0.95028	-0.76238	-0.60971	-0.62416	-0.82586	-0.93835	-1.07161	-1.05742	-1.1484	-1.13747	-1.36942	-1.49353	-1.48731	-1.41034	-1.37191	-1.42767	-1.50465	-1.4586	-1.37374	-1.06763	-0.96841	-1.01175	-1.31472	-1.53502	-1.51268	-1.22418	-0.96611	-0.85622	-0.76678	-0.72801	-0.71807
172	0.505935	0.595042	0.481029	0.338461	0.171658	-0.06713	-0.17919	-0.31922	-0.19717	-0.39573	-0.35409	-0.66457	-0.50241	-0.64042	-0.72971	-0.95929	-1.25923	-1.44925	-1.69701	-1.62596	-1.31611	-0.78387	-0.28383	-0.25613	-0.30655	-0.57693	-0.6713	-1.00533	-1.12961	-1.03863	-0.80319	-0.91858	-1.06822	-1.13898	-0.73516	-0.11716	0.26712	0.18238	-0.13554	-0.25217	-0.18966	-0.27558	-0.35858	0.024222	0.542257	0.816326	0.649534	0.291355	-0.01988
173	-0.16918	-0.28945	-0.25053	-0.31497	-0.12794	-0.513	-0.46911	-0.32397	0.36887	0.770632	0.811578	0.697944	0.784892	0.950752	1.59131	2.30422	2.94996	3.17642	3.0504	2.90619	2.48093	2.01887	1.35085	0.755916	0.431526	0.195305	0.18775	0.115749	0.145318	0.059692	0.014241	0.019886	-0.07098	-0.03427	-0.25701	-0.64053	-1.22295	-1.27563	-1.20084	-1.10522	-1.29043	-1.16688	-1.02225	-0.86594	-0.85347	-0.95068	-1.15274	-1.44291	-1.46983
174	0.582028	0.459286	0.201074	0.153301	0.072193	0.119455	-0.02203	0.070262	0.127375	0.208819	-0.0081	-0.22926	-0.28017	-0.26128	-0.31126	-0.47537	-0.68719	-0.84126	-1.16444	-1.53948	-1.95735	-2.18302	-2.11941	-1.77294	-1.47195	-1.34065	-1.51088	-1.70583	-1.73643	-1.68364	-1.60018	-1.82781	-1.98482	-1.72345	-1.25591	-0.96327	-0.9351	-0.76799	-0.38665	0.074365	0.247511	0.516546	0.554243	0.689874	0.242132	-0.23116	-0.69573	-0.76144	-0.6725
175	-0.10909	0.0414	0.23273	0.294504	-0.14875	-0.35281	-0.39475	-0.36021	-0.32811	-0.21355	0.059831	0.135091	0.191886	0.296423	0.094446	0.027075	-0.13732	0.261598	0.305428	0.525525	0.308964	0.328286	0.091665	0.257293	0.177894	0.309183	0.27137	0.666598	0.807942	0.84824	0.677337	0.369175	-0.06122	-0.47688	-0.67211	-0.56849	-0.78691	-0.93624	-1.18266	-1.22507	-1.10984	-0.73032	-0.40534	-0.41006	-0.61066	-0.62496	-0.52679	-0.42497	-0.2312
176	-1.21157	-1.54364	-1.83982	-1.82555	-0.98881	-0.30339	-0.58125	-0.50552	-0.96115	-0.75144	-0.9007	-1.11011	-0.67904	-0.77053	-0.011	0.272658	0.67925	0.173317	-0.10655	-0.42963	-0.10838	-0.18102	-0.22524	-0.43154	-0.78559	-0.81335	-0.56899	0.242623	0.431713	0.743488	0.537417	0.549422	0.182061	0.193862	-0.62396	-1.05797	-1.33719	-0.88508	-0.09851	0.078453	0.220075	-0.19082	-0.77296	-0.76682	-1.01407	-0.26079	-0.58503	-0.24045	-1.06408
177	-0.38284	-0.00563	0.20243	1.09092	1.95377	1.86334	1.79697	1.06589	0.245937	-0.13403	-0.85366	-0.29131	-1.09274	-1.3142	-1.67739	-1.26032	-1.18395	-1.44827	-2.27902	-1.76984	-1.21369	-0.32002	-0.7939	-0.90954	-0.78273	-0.77994	-0.86084	-0.56832	0.893603	1.9447	1.57012	1.22843	-0.00601	0.016657	-0.8038	-0.5398	-0.04413	-0.18137	-0.33946	-1.41825	-0.74453	-0.90539	0.035852	0.1176	0.869658	0.135361	-0.19279	-0.84664	-0.96544
178	1.43211	1.08892	0.411674	0.265006	0.550213	1.14768	1.54302	1.9273	2.04379	1.98304	1.6901	1.5823	1.40794	1.3139	1.2127	0.980566	0.840055	0.741792	0.957969	0.566431	0.1101	-0.39724	-0.39547	-0.47421	-0.57887	-0.8152	-1.07714	-1.18082	-1.27722	-0.87836	-0.8525	-0.33323	0.208652	1.12243	1.5988	1.66526	1.50515	1.08181	0.535007	-0.26565	-0.87849	-1.22284	-1.1893	-1.17696	-1.48156	-1.72612	-2.0153	-2.07202	-2.05944
179	-1.64579	-1.75691	-1.4857	-0.9425	-0.21113	0.190953	0.277059	0.17545	0.095083	0.168884	0.361079	0.387788	0.354625	0.524426	0.943835	1.30202	1.23921	1.02238	0.779461	0.782235	0.999274	1.42427	1.77454	1.9456	2.04724	2.08991	2.05802	1.99732	2.01808	2.0448	1.84318	1.55777	1.21988	0.921065	0.499453	0.252378	0.240323	0.463569	0.511104	0.403625	0.078659	-0.29389	-0.70717	-0.96169	-0.86305	-0.47823	-0.13501	-0.01981	-0.18694
180	0.894218	1.0243	0.126979	0.337043	-0.16033	0.722736	0.801273	1.26389	0.73921	1.21167	1.20815	1.67415	0.674744	0.118153	-0.47985	-0.76537	-0.27406	-0.38841	-0.42482	-1.19866	-1.27455	-1.66049	-1.65811	-1.50049	-0.73975	-0.58498	0.126194	0.546159	0.742701	0.420663	0.816511	1.00232	0.690561	-0.41752	-0.85816	-1.30411	-2.315	-2.19801	-2.15968	-1.09797	-1.37631	-0.64943	0.54547	1.38653	1.65163	1.00864	1.1007	0.316488	-0.35152
181	0.536281	0.56999	0.407099	0.33812	0.382125	0.311903	0.337365	0.090293	-0.08589	-0.59326	-0.68685	-0.76274	-0.5571	-1.02497	-0.87532	-0.83067	-0.5759	-0.6429	-0.44891	-0.31853	-0.17708	-0.04412	0.252736	0.224226	-0.08305	-0.57404	-0.88849	-1.04544	-0.94605	-0.82245	-0.70894	-0.65523	-0.60617	-0.82825	-0.94799	-0.87997	-0.85835	-0.99309	-1.24131	-1.39516	-1.43038	-1.31224	-1.16573	-1.11021	-1.32622	-1.51922	-1.71094	-1.6745	-1.36723
182	-0.8556	-0.6119	-0.28636	-0.36655	-0.18819	-0.49382	-0.17286	-0.11907	-0.03613	-0.27343	-0.60602	-0.69247	-0.14396	0.653089	1.47862	1.74049	1.80732	1.75066	1.73264	1.63745	1.46222	0.762786	0.401703	-0.2091	-0.40598	-0.46124	-0.36954	-0.45324	-0.49787	-0.34519	0.183217	0.411949	0.631733	0.520499	0.347293	0.157253	0.147539	-0.46507	-1.20859	-1.79222	-1.90797	-1.64225	-1.77577	-1.47479	-1.34583	-1.05375	-1.17581	-1.26503	-1.51479
183	0.324797	0.297659	0.166371	-0.13394	-0.02077	0.095643	0.015411	-0.25908	-0.43475	-0.31424	0.22568	0.605048	1.0219	1.38911	1.87439	2.0885	1.94542	1.66318	1.37861	1.22445	1.17942	1.35285	1.37154	1.13996	0.784827	0.461596	0.138386	-0.18533	-0.5455	-0.68528	-0.6279	-0.25929	0.009786	0.107759	0.053159	0.140312	0.05553	-0.08524	-0.42237	-0.55202	-0.51352	-0.29018	-0.04603	-0.05463	-0.0782	-0.0711	0.160041	0.284123	0.279776
184	-0.22021	-0.32919	-0.41825	-0.54039	-0.77936	-0.932	-0.97596	-0.92417	-0.84504	-0.78849	-0.69225	-0.69261	-0.86102	-0.99996	-1.08222	-1.03645	-0.9385	-0.80814	-0.84562	-0.82492	-0.82607	-0.61533	-0.61993	-0.67402	-0.79084	-0.78544	-0.78737	-0.84293	-0.96166	-1.05249	-1.06292	-1.09567	-1.03675	-0.85931	-0.52021	-0.20145	-0.07313	-0.08409	-0.14494	-0.14155	-0.15273	-0.26139	-0.48859	-0.75016	-0.9163	-1.03131	-1.01145	-1.04589	-1.00666
185	-0.48625	-0.0643	0.024239	-0.07466	-0.63187	-0.79457	-0.96835	-1.09808	-1.10801	-1.10975	-0.75953	-0.40545	-0.22119	0.014718	-0.06329	-0.14637	-0.82633	-1.12903	-0.80108	-0.6274	-0.73259	-1.13968	-1.30548	-1.36564	-1.31419	-0.80663	-0.58157	-0.64524	-0.88017	-0.85477	-1.0223	-1.21667	-1.38998	-1.49659	-1.61031	-1.61408	-1.2351	-0.76689	-0.79285	-0.91825	-0.80694	-0.17781	0.583261	1.08566	0.807798	0.33745	0.038632	-0.19031	-0.52117
186	-0.8588	-1.05037	-1.10366	-1.30826	-1.034	-0.82514	-0.26561	0.071985	0.367107	0.49007	0.79009	0.691212	0.460012	-0.03155	-0.16542	-0.69957	-0.99592	-1.16259	-0.70414	0.122187	1.36968	2.09076	2.28706	1.41854	1.01057	0.821024	0.967742	0.931664	0.844067	1.09371	1.25422	0.953519	0.558797	0.471262	0.300932	0.319771	-0.01601	0.347481	0.090357	-0.09867	-0.98098	-1.26622	-1.58104	-1.45991	-1.21772	-0.81368	-0.7886	-1.0758	-1.51959
187	0.898399	1.71739	1.38287	0.824709	-0.30768	-0.77613	-0.96278	-0.82505	-0.48586	-0.66331	0.339751	0.682477	1.60784	1.46256	1.93002	2.31795	2.37443	1.68916	0.875046	0.348404	0.153841	-0.16043	-0.27861	-0.43758	-0.53066	-0.72796	-0.74475	-0.46	-0.124	-0.15683	-0.11509	-0.68428	-0.44833	-0.24984	0.301407	0.655088	0.803463	1.1646	0.880558	0.393255	-0.12528	-0.69683	-0.86531	-0.64599	-0.01608	0.338418	0.005422	-0.1481	0.039626
188	-0.8267	-0.98444	-0.54976	-0.22132	-0.13604	-0.50898	-0.8819	-1.08049	-1.24777	-0.88492	-0.65437	-0.38672	-0.44476	-0.20799	-0.16572	-0.36227	-0.67794	-0.48238	0.271685	1.37469	1.96913	1.9583	1.52116	1.32146	1.11247	1.06037	0.686994	0.2098	-0.25591	-0.41198	-0.29366	-0.30422	-0.51005	-0.78764	-0.945	-1.17364	-1.28414	-1.36522	-1.33168	-1.26035	-1.51956	-1.66213	-1.81699	-1.89343	-1.93853	-1.93618	-1.68862	-1.66864	-1.56292
189	0.486894	0.07358	-0.43061	-0.49564	-0.49742	-0.40958	-0.535	-0.53108	-0.64203	-0.50444	-0.10254	0.289289	0.413225	0.1305	-0.42398	-0.86578	-1.17925	-1.24676	-1.18171	-1.23626	-1.57176	-2.12637	-2.35584	-2.18283	-1.59136	-1.26529	-1.04312	-1.21426	-0.70231	0.17146	0.89208	0.88321	0.398535	0.409231	0.372103	0.113699	-0.22496	-0.04888	0.226656	0.20444	-0.23894	-0.36834	-0.48887	-0.30116	-0.06634	0.3479	0.358125	-0.0386	-0.43697
190	-1.81997	-1.87609	-2.01322	-2.00084	-2.15282	-1.87718	-1.56621	-1.24997	-1.28905	-1.18335	-0.79552	-0.53728	0.115039	0.07637	0.103028	-0.57084	-0.85701	-1.09978	-0.82402	-0.36245	0.515473	1.04387	1.13264	0.767795	0.386452	0.085727	0.030613	0.244426	0.580377	0.775077	1.0132	1.33326	1.36209	1.00968	0.939779	1.2672	1.81459	1.80661	1.28276	0.636588	0.410951	0.510773	0.578573	0.32349	-0.15747	-0.5032	-0.6182	-0.47593	-0.44979
191	0.163801	0.155848	0.144111	0.040401	-0.03119	-0.07418	-0.26518	-0.40404	-0.63902	-0.79574	-1.28135	-1.64005	-1.95611	-1.63467	-1.26556	-0.88368	-0.79321	-0.76601	-0.66896	-0.5396	-0.40685	-0.49468	-0.8029	-1.17078	-1.25734	-1.13006	-0.83452	-0.41871	0.048472	0.43392	0.335046	0.047468	-0.3563	-0.42063	-0.79308	-1.28424	-1.65999	-1.60058	-1.41576	-1.29281	-1.13922	-0.82019	-0.80021	-0.76939	-0.92066	-0.81044	-0.96945	-0.98948	-1.00893
192	-0.28445	-0.46427	-0.60866	-0.67679	-0.70788	-0.74803	-0.80591	-0.9054	-0.98174	-1.07223	-1.1852	-1.29182	-1.3298	-1.38324	-1.34109	-1.30936	-1.263	-1.35605	-1.39862	-1.37365	-1.16474	-0.89198	-0.53585	-0.33883	-0.40979	-0.55789	-0.55785	-0.23118	0.099857	0.201797	0.10504	-0.17848	-0.34928	-0.52589	-0.52128	-0.59638	-0.58967	-0.66171	-0.7209	-0.93075	-1.05506	-1.181	-1.1114	-1.13921	-1.05627	-1.05953	-1.05402	-1.10404	-1.21532
193	-0.29734	0.071935	0.803754	0.882957	0.903846	0.32533	0.035115	-0.41452	-0.48988	-0.51071	-0.51179	-0.4212	-0.37247	-0.10751	-0.02145	-0.05021	-0.91282	-1.39299	-1.69755	-1.83379	-2.3086	-2.32482	-2.09962	-1.58171	-0.96942	-0.02427	0.623513	0.793719	0.334274	0.361375	-0.09624	0.207213	0.142835	0.279003	-0.16865	-0.4534	0.081244	0.108987	0.108168	-0.29242	0.497262	0.756059	0.702194	0.330293	-0.41836	-0.85127	-1.17119	-1.25795	-1.67563
194	0.596101	0.584253	0.532002	0.397725	0.358912	-0.18282	-0.38443	-0.58543	-0.27484	-0.18445	-0.18045	-0.14234	-0.3322	-0.2773	-0.15928	0.014638	-0.40408	-0.95963	-1.21453	-1.18492	-1.01762	-1.10546	-0.91062	-0.55416	-0.4853	-0.43435	-0.05853	0.479005	0.871422	0.238772	-0.37552	-1.13757	-1.53753	-1.75506	-2.18709	-1.9339	-1.53317	-0.9538	-0.66607	-0.93899	-0.9806	-1.14003	-1.12408	-1.13764	-1.35809	-1.42043	-1.57359	-1.55321	-1.32757
195	0.747357	0.466615	-0.01029	-0.27948	-0.44663	-0.38253	-0.24828	-0.1308	0.111077	0.476466	0.784567	0.78956	0.64877	0.722773	0.89975	1.11839	1.00286	0.954997	0.879972	0.940825	1.01262	1.11661	1.56328	2.04589	2.45054	2.23825	2.15593	2.12659	2.23521	1.9973	1.44773	1.09413	0.761089	0.398598	0.106812	0.227785	0.422567	0.526042	0.348182	0.142886	-0.22422	-0.51955	-0.5312	-0.41452	-0.42359	-0.63839	-0.96589	-1.09394	-1.01595
196	-0.06244	-0.67344	0.015745	0.382052	0.600422	-0.47663	-0.60081	-1.14825	0.370162	0.411924	1.41024	0.514996	0.913508	0.467439	0.937319	0.257245	0.617968	0.166827	0.419686	0.634657	0.610148	1.0638	0.438829	0.648552	-0.00013	0.31	0.525997	0.414262	-0.25	-0.30731	-0.39133	-0.49214	-1.07577	-1.35699	-1.49578	-1.17257	-1.20978	-0.707	-1.541	-1.12572	-0.97623	-0.04418	0.138547	-0.81064	-1.12605	-1.09433	-0.51963	-1.20809	-2.21398
197	-0.47304	-0.1293	0.229317	-0.19736	-0.47824	-0.88009	-0.76188	-0.27959	0.416246	0.740228	0.629536	0.450075	0.243418	0.055155	0.059145	-0.16009	-0.52961	-0.91824	-0.91943	-0.79485	-0.9068	-0.87741	-0.77433	-0.6785	-0.79129	-0.57162	-0.23533	-0.02524	0.005687	-0.14247	-0.31363	-0.42875	-0.69853	-0.79774	-1.34265	-1.19526	-1.10855	-0.84403	-0.84472	-0.64547	0.003672	0.816458	1.38795	1.4029	0.547428	-0.40663	-1.16538	-1.57088	-1.96274
198	1.53382	1.76749	1.76294	1.18603	0.835136	0.572031	0.356784	0.037358	-0.21795	-0.28727	-0.14958	-0.06552	-0.22678	-0.30757	-0.4373	-0.49971	-0.51927	-0.30432	0.08015	0.279299	0.205493	-0.35446	-0.72002	-0.88278	-0.7023	-0.73891	-0.71989	-0.64181	-0.48064	-0.42515	-0.59779	-0.91859	-1.06736	-1.27463	-1.17377	-1.46375	-1.25822	-1.39893	-1.44437	-1.60266	-1.07175	-0.44089	0.226003	0.266374	0.050494	-0.58912	-0.94328	-1.24166	-1.33387
199	2.59987	2.70379	2.55322	2.04322	1.37259	0.921207	0.454468	0.90991	1.03935	1.0247	0.1767	-0.5663	-1.10196	-1.30035	-1.40645	-0.73657	-0.44518	-0.31262	-0.74506	-0.97855	-1.12454	-1.28858	-0.95004	-0.76322	-0.3934	-0.39403	0.065563	0.361877	0.916818	0.984271	0.818812	0.237912	0.003399	-0.35069	-0.47915	-0.54901	0.178802	0.133788	0.013082	-0.68343	-0.54131	-0.36584	-0.41273	-0.90168	-1.10357	-1.07724	-0.62971	-0.68169	-1.0154
[truncated: 202 more columns]

[truncated: 52 more sheets: Fig. 2g, Fig. 2h, Fig. 2i, Fig. 2j, Fig. 2k, Fig. 2l, Fig. 3a, Fig. 3b, Fig. 3c, Fig. 3d, Fig. 3e, Fig. 3f, Fig. 3g, Fig. 3i, Fig. 3j, Fig. 3k, Fig. 3l, Fig. 4c, Fig. 4d, Extended Data Fig. 1a …]
